# Supplementary material for: Validation of a Kinect V2 based rehabilitation game
Source: PLoS One. 2018 Aug 24;13(8):e0202338. doi: 10.1371/journal.pone.0202338 (PMC6108894; doi:10.1371/journal.pone.0202338)
Supplement: S1 Dataset — (ZIP) [file pone.0202338.s004.zip]

Archive with 85 entries (78 files):
- S1-Dataset-Spatiotemporal_Accuracy/
- S1-Dataset-Spatiotemporal_Accuracy/SittingClose/
- S1-Dataset-Spatiotemporal_Accuracy/SittingClose/LElbow-SpatioAccracy.xlsx
- S1-Dataset-Spatiotemporal_Accuracy/SittingClose/LHand-SpatioAccracy.xlsx
- S1-Dataset-Spatiotemporal_Accuracy/SittingClose/LHip-LASI-LPSI-SpatioAccracy.xlsx
- S1-Dataset-Spatiotemporal_Accuracy/SittingClose/LHip-LASI-SpatioAccracy.xlsx
- S1-Dataset-Spatiotemporal_Accuracy/SittingClose/LShoulder-SpatioAccracy.xlsx
- S1-Dataset-Spatiotemporal_Accuracy/SittingClose/RElbow-SpatioAccracy.xlsx
- S1-Dataset-Spatiotemporal_Accuracy/SittingClose/RHand-SpatioAccracy.xlsx
- S1-Dataset-Spatiotemporal_Accuracy/SittingClose/RHip-RASI-RPSI-SpatioAccracy.xlsx
- S1-Dataset-Spatiotemporal_Accuracy/SittingClose/RHip-RASI-SpatioAccracy.xlsx
- S1-Dataset-Spatiotemporal_Accuracy/SittingClose/RShoulder-SpatioAccracy.xlsx
- S1-Dataset-Spatiotemporal_Accuracy/SittingClose/SpineBase-LRASI-LRPSI-SpatioAccracy.xlsx
- S1-Dataset-Spatiotemporal_Accuracy/SittingClose/SpineBase-LRASI-SpatioAccracy.xlsx
- S1-Dataset-Spatiotemporal_Accuracy/SittingClose/SpineMid-CLAV-SpatioAccracy.xlsx
- S1-Dataset-Spatiotemporal_Accuracy/SittingFar/
- S1-Dataset-Spatiotemporal_Accuracy/SittingFar/LElbow-SpatioAccracy.xlsx
- S1-Dataset-Spatiotemporal_Accuracy/SittingFar/LHand-SpatioAccracy.xlsx
- S1-Dataset-Spatiotemporal_Accuracy/SittingFar/LHip-LASI-LPSI-SpatioAccracy.xlsx
- S1-Dataset-Spatiotemporal_Accuracy/SittingFar/LHip-LASI-SpatioAccracy.xlsx
- S1-Dataset-Spatiotemporal_Accuracy/SittingFar/LShoulder-SpatioAccracy.xlsx
- S1-Dataset-Spatiotemporal_Accuracy/SittingFar/RElbow-SpatioAccracy.xlsx
- S1-Dataset-Spatiotemporal_Accuracy/SittingFar/RHand-SpatioAccracy.xlsx
- S1-Dataset-Spatiotemporal_Accuracy/SittingFar/RHip-RASI-RPSI-SpatioAccracy.xlsx
- S1-Dataset-Spatiotemporal_Accuracy/SittingFar/RHip-RASI-SpatioAccracy.xlsx
- S1-Dataset-Spatiotemporal_Accuracy/SittingFar/RShoulder-SpatioAccracy.xlsx
- S1-Dataset-Spatiotemporal_Accuracy/SittingFar/SpineBase-LRASI-LRPSI-SpatioAccracy.xlsx
- S1-Dataset-Spatiotemporal_Accuracy/SittingFar/SpineBase-LRASI-SpatioAccracy.xlsx
- S1-Dataset-Spatiotemporal_Accuracy/SittingFar/SpineMid-CLAV-SpatioAccracy.xlsx
- S1-Dataset-Spatiotemporal_Accuracy/SortingGame/
- S1-Dataset-Spatiotemporal_Accuracy/SortingGame/LElbow-SpatioAccracy.xlsx
- S1-Dataset-Spatiotemporal_Accuracy/SortingGame/LHand-SpatioAccracy.xlsx
- S1-Dataset-Spatiotemporal_Accuracy/SortingGame/LHip-LASI-LPSI-SpatioAccracy.xlsx
- S1-Dataset-Spatiotemporal_Accuracy/SortingGame/LHip-LASI-SpatioAccracy.xlsx
- S1-Dataset-Spatiotemporal_Accuracy/SortingGame/LShoulder-SpatioAccracy.xlsx
- S1-Dataset-Spatiotemporal_Accuracy/SortingGame/RElbow-SpatioAccracy.xlsx
- S1-Dataset-Spatiotemporal_Accuracy/SortingGame/RHand-SpatioAccracy.xlsx
- S1-Dataset-Spatiotemporal_Accuracy/SortingGame/RHip-RASI-RPSI-SpatioAccracy.xlsx
- S1-Dataset-Spatiotemporal_Accuracy/SortingGame/RHip-RASI-SpatioAccracy.xlsx
- S1-Dataset-Spatiotemporal_Accuracy/SortingGame/RShoulder-SpatioAccracy.xlsx
- S1-Dataset-Spatiotemporal_Accuracy/SortingGame/SpineBase-LRASI-LRPSI-SpatioAccracy.xlsx
- S1-Dataset-Spatiotemporal_Accuracy/SortingGame/SpineBase-LRASI-SpatioAccracy.xlsx
- S1-Dataset-Spatiotemporal_Accuracy/SortingGame/SpineMid-CLAV-SpatioAccracy.xlsx
- S1-Dataset-Spatiotemporal_Accuracy/StandingClose/
- S1-Dataset-Spatiotemporal_Accuracy/StandingClose/LElbow-SpatioAccracy.xlsx
- S1-Dataset-Spatiotemporal_Accuracy/StandingClose/LHand-SpatioAccracy.xlsx
- S1-Dataset-Spatiotemporal_Accuracy/StandingClose/LHip-LASI-LPSI-SpatioAccracy.xlsx
- S1-Dataset-Spatiotemporal_Accuracy/StandingClose/LHip-LASI-SpatioAccracy.xlsx
- S1-Dataset-Spatiotemporal_Accuracy/StandingClose/LShoulder-SpatioAccracy.xlsx
- S1-Dataset-Spatiotemporal_Accuracy/StandingClose/RElbow-SpatioAccracy.xlsx
- S1-Dataset-Spatiotemporal_Accuracy/StandingClose/RHand-SpatioAccracy.xlsx
- S1-Dataset-Spatiotemporal_Accuracy/StandingClose/RHip-RASI-RPSI-SpatioAccracy.xlsx
- S1-Dataset-Spatiotemporal_Accuracy/StandingClose/RHip-RASI-SpatioAccracy.xlsx
- S1-Dataset-Spatiotemporal_Accuracy/StandingClose/RShoulder-SpatioAccracy.xlsx
- S1-Dataset-Spatiotemporal_Accuracy/StandingClose/SpineBase-LRASI-LRPSI-SpatioAccracy.xlsx
- S1-Dataset-Spatiotemporal_Accuracy/StandingClose/SpineBase-LRASI-SpatioAccracy.xlsx
- S1-Dataset-Spatiotemporal_Accuracy/StandingClose/SpineMid-CLAV-SpatioAccracy.xlsx
- S1-Dataset-Spatiotemporal_Accuracy/StandingFar/
- S1-Dataset-Spatiotemporal_Accuracy/StandingFar/LElbow-SpatioAccracy.xlsx
- S1-Dataset-Spatiotemporal_Accuracy/StandingFar/LHand-SpatioAccracy.xlsx
- S1-Dataset-Spatiotemporal_Accuracy/StandingFar/LHip-LASI-LPSI-SpatioAccracy.xlsx
- S1-Dataset-Spatiotemporal_Accuracy/StandingFar/LHip-LASI-SpatioAccracy.xlsx
- S1-Dataset-Spatiotemporal_Accuracy/StandingFar/LShoulder-SpatioAccracy.xlsx
- S1-Dataset-Spatiotemporal_Accuracy/StandingFar/RElbow-SpatioAccracy.xlsx
- S1-Dataset-Spatiotemporal_Accuracy/StandingFar/RHand-SpatioAccracy.xlsx
- S1-Dataset-Spatiotemporal_Accuracy/StandingFar/RHip-RASI-RPSI-SpatioAccracy.xlsx
- S1-Dataset-Spatiotemporal_Accuracy/StandingFar/RHip-RASI-SpatioAccracy.xlsx
- S1-Dataset-Spatiotemporal_Accuracy/StandingFar/RShoulder-SpatioAccracy.xlsx
- S1-Dataset-Spatiotemporal_Accuracy/StandingFar/SpineBase-LRASI-LRPSI-SpatioAccracy.xlsx
- S1-Dataset-Spatiotemporal_Accuracy/StandingFar/SpineBase-LRASI-SpatioAccracy.xlsx
- S1-Dataset-Spatiotemporal_Accuracy/StandingFar/SpineMid-CLAV-SpatioAccracy.xlsx
- S1-Dataset-Spatiotemporal_Accuracy/StandingStep/
- S1-Dataset-Spatiotemporal_Accuracy/StandingStep/LElbow-SpatioAccracy.xlsx
- S1-Dataset-Spatiotemporal_Accuracy/StandingStep/LHand-SpatioAccracy.xlsx
- S1-Dataset-Spatiotemporal_Accuracy/StandingStep/LHip-LASI-LPSI-SpatioAccracy.xlsx
- S1-Dataset-Spatiotemporal_Accuracy/StandingStep/LHip-LASI-SpatioAccracy.xlsx
- S1-Dataset-Spatiotemporal_Accuracy/StandingStep/LShoulder-SpatioAccracy.xlsx
- S1-Dataset-Spatiotemporal_Accuracy/StandingStep/RElbow-SpatioAccracy.xlsx
- S1-Dataset-Spatiotemporal_Accuracy/StandingStep/RHand-SpatioAccracy.xlsx
- S1-Dataset-Spatiotemporal_Accuracy/StandingStep/RHip-RASI-RPSI-SpatioAccracy.xlsx
- S1-Dataset-Spatiotemporal_Accuracy/StandingStep/RHip-RASI-SpatioAccracy.xlsx
- S1-Dataset-Spatiotemporal_Accuracy/StandingStep/RShoulder-SpatioAccracy.xlsx
- S1-Dataset-Spatiotemporal_Accuracy/StandingStep/SpineBase-LRASI-LRPSI-SpatioAccracy.xlsx
- S1-Dataset-Spatiotemporal_Accuracy/StandingStep/SpineBase-LRASI-SpatioAccracy.xlsx
- S1-Dataset-Spatiotemporal_Accuracy/StandingStep/SpineMid-CLAV-SpatioAccracy.xlsx
