# Supplementary material for: Validation of a Kinect V2 based rehabilitation game
Source: PLoS One. 2018 Aug 24;13(8):e0202338. doi: 10.1371/journal.pone.0202338 (PMC6108894; doi:10.1371/journal.pone.0202338)
Supplement: S1 Dataset — (ZIP) [file pone.0202338.s004.zip › S1-Dataset-Spatiotemporal_Accuracy/SittingClose/LElbow-SpatioAccracy.xlsx]

## Sheet: Sheet1
ID	corr_x	SNR_x	corr_y	SNR_y	corr_z	SNR_z
2	0.97979	13.79	0.972297	11.5094	0.990202	16.8025
4	0.84242	4.2131	0.945787	9.76677	0.978902	12.4369
5	0.994099	18.4097	0.990489	15.2269	0.997826	22.4642
6	0.906317	5.66242	0.990652	17.1141	0.996949	19.8624
7	0.809707	4.38116	0.827397	4.52493	0.927318	8.52874
8	0.852605	5.49309	0.979414	13.1108	0.948038	9.94079
9	0.991174	13.4176	0.959488	10.9728	0.996707	21.3717
10	0.996855	19.9526	0.98558	15.3615	0.985678	15.4551
11	0.991124	15.2593	0.941054	8.312	0.99557	20.0733
12	0.959649	9.34783	0.939367	7.49849	0.972439	12.6445
13	0.975801	12.8122	0.966278	9.98287	0.915465	7.44797
14	0.952276	9.1918	0.915507	7.37936	0.981231	13.8881
15	0.964726	10.9194	0.961469	11.1509	0.994878	15.9708
16	0.979899	12.7828	0.993549	18.4644	0.985337	14.593
17	0.961338	10.9514	0.990976	17.4204	0.978725	12.0659
18	0.988682	14.784	0.98814	15.3442	0.994383	17.9726
19	0.972767	8.84938	0.994055	19.2516	0.992813	14.6743
22	0.909538	7.48313	0.95868	10.8817	0.976952	12.3053
23	0.970892	12.1826	0.98982	16.8042	0.992587	17.4955
24	0.99043	16.8554	0.989176	16.0913	0.995803	20.1409
25	0.996799	21.4582	0.984417	14.677	0.993998	14.7447
26	0.988162	16.2782	0.989964	16.0123	0.997291	20.9999
28	0.927289	8.52386	0.9873	15.8954	0.920969	7.61921
29	0.937656	8.20774	0.94834	9.914	0.971224	12.4248
30	0.872745	4.62375	0.931281	8.06966	0.96107	10.8794
31	0.983198	13.932	0.981853	13.6746	0.99246	15.6194
32	0.806251	3.81259	0.987568	10.593	0.697247	-0.0623499
33	0.946329	9.32477	0.968198	11.509	0.986363	15.1714
34	0.887722	6.64892	0.957276	10.4047	0.977263	12.7349
35	0.993282	18.5668	0.987244	14.7235	0.996664	21.2405
	0.944317	11.2705	0.966754	12.7214	0.969745	14.5836
