# Supplementary material for: Validation of a Kinect V2 based rehabilitation game
Source: PLoS One. 2018 Aug 24;13(8):e0202338. doi: 10.1371/journal.pone.0202338 (PMC6108894; doi:10.1371/journal.pone.0202338)
Supplement: S1 Dataset — (ZIP) [file pone.0202338.s004.zip › S1-Dataset-Spatiotemporal_Accuracy/SittingClose/LHand-SpatioAccracy.xlsx]

## Sheet: Sheet1
ID	corr_x	SNR_x	corr_y	SNR_y	corr_z	SNR_z
2	0.987851	14.8964	0.984227	14.3217	0.993064	17.6541
4	0.692578	-0.462522	0.926053	8.37145	0.97867	13.0597
5	0.998668	21.4074	0.983967	14.4491	0.998958	22.9137
6	0.943451	8.66763	0.993508	17.6313	0.996365	20.3098
7	0.814953	4.01783	0.918036	7.97785	0.929111	8.46209
8	0.885181	6.54047	0.992761	18.3691	0.944988	9.51287
9	0.988554	15.7263	0.998191	20.535	0.999445	22.8439
10	0.996575	21.1734	0.995629	20.575	0.990162	16.9321
11	0.99162	14.6391	0.997632	18.984	0.994542	16.101
12	0.97609	13.1341	0.987597	15.5981	0.975109	13.0216
13	0.96801	11.0376	0.989353	16.559	0.925488	8.097
14	0.934876	8.89513	0.967088	11.834	0.966597	11.0844
15	0.987627	16.0388	0.988267	15.6032	0.996774	20.4109
16	0.800365	4.40707	0.997702	23.0569	0.967598	11.8918
17	0.92127	5.63487	0.952267	5.96536	0.981765	13.3593
18	0.998171	20.5803	0.998755	25.6477	0.998077	23.6177
19	0.995765	15.4513	0.99648	21.5131	0.996967	20.3718
22	0.785507	3.69066	0.95465	10.0236	0.985885	14.7792
23	0.993498	15.5528	0.996464	21.2094	0.99845	24.1434
24	0.996189	18.5584	0.989269	15.9099	0.997212	21.2708
25	0.994143	19.3204	0.991272	15.4544	0.998625	22.7417
26	0.998239	19.6035	0.989166	15.8436	0.998877	24.065
28	0.955865	10.382	0.979199	13.6872	0.93501	8.57948
29	0.937752	8.6281	0.979572	13.8179	0.972861	12.5661
30	0.834436	2.19925	0.963385	11.3839	0.978064	11.5856
31	0.990626	16.6876	0.981873	13.7618	0.995538	18.8627
32	0.978697	13.6844	0.984765	15.0705	0.841713	2.77998
33	0.994241	13.9399	0.95318	8.67896	0.998615	25.4092
34	0.89554	6.92349	0.970224	10.7049	0.985694	15.209
35	0.997549	20.4775	0.979671	13.5228	0.999019	23.0631
	0.94113	12.3811	0.97934	15.202	0.977308	16.49
