# Supplementary material for: Validation of a Kinect V2 based rehabilitation game
Source: PLoS One. 2018 Aug 24;13(8):e0202338. doi: 10.1371/journal.pone.0202338 (PMC6108894; doi:10.1371/journal.pone.0202338)
Supplement: S1 Dataset — (ZIP) [file pone.0202338.s004.zip › S1-Dataset-Spatiotemporal_Accuracy/SittingClose/LHip-LASI-LPSI-SpatioAccracy.xlsx]

## Sheet: Sheet1
ID	corr_x	SNR_x	corr_y	SNR_y	corr_z	SNR_z
2	0.776294	2.89359	0.356237	-3.76314	0.33112	-6.39722
4	0.559437	-14.9329	0.451216	-16.8808	0.747575	-22.4072
5	0.935633	7.92487	0.349811	-7.02329	0.791295	3.15502
6	0.789589	4.12021	0.887832	1.77174	0.558428	0.286116
7	0.910107	5.79588	0.444122	-16.8985	0.749574	0.226395
8	0.638256	1.38503	0.671404	-6.41371	0.450719	-7.55742
9	0.874891	-5.03113	0.828401	-6.27838	0.942574	8.8518
10	0.955625	4.15888	0.920613	6.29644	0.899939	7.11589
11	0.686866	2.5937	0.688117	0.712079	0.633804	0.909986
12	0.63924	-5.58134	0.61694	-10.2459	0.523395	-15.7772
13	0.286795	-9.16791	0.532826	1.06105	-0.16048	-16.3277
14	0.810074	-0.173935	0.752437	2.31932	0.698958	0.4687
15	0.700962	1.85064	0.872218	4.12724	0.646515	-1.60619
16	0.491474	-13.7225	0.692752	-5.9813	0.632041	-22.1948
17	0.480331	1.08185	0.712133	1.6161	0.923629	7.87893
18	0.912169	6.67889	0.921063	6.40712	0.410386	-7.98806
19	0.512171	-8.40632	0.333025	-14.4191	0.709569	-10.0882
22	0.543509	1.27831	0.65049	0.141372	0.688262	-4.2583
23	0.902119	-1.50709	0.349878	-10.5574	0.623474	-12.942
24	0.841	5.32177	0.620189	-1.98417	0.601207	-0.360066
25	0.821967	4.2919	0.871583	-1.36326	0.742139	-0.473775
26	0.610685	0.637507	0.313463	-3.04684	0.616181	-6.62133
28	0.706263	0.423432	0.328372	0.438719	0.375993	0.490456
29	0.631432	-1.10806	0.280414	-14.5934	0.874258	0.552249
30	0.308131	-20.4803	0.179352	-31.4896	0.649599	-11.6145
31	0.0397157	-2.84752	0.620571	-18.2008	0.42724	-18.7146
32	0.788866	-10.0644	0.853105	3.90237	0.864889	5.86412
33	0.49053	-1.927	0.735775	-9.33872	0.814303	-10.1272
34	0.742959	2.8812	0.683824	-1.51005	0.947012	9.69879
35	0.845034	2.95614	0.379421	-7.57217	0.31118	-2.41425
	0.674404	-1.28922	0.596586	-5.29223	0.634159	-4.41239
