# Supplementary material for: Validation of a Kinect V2 based rehabilitation game
Source: PLoS One. 2018 Aug 24;13(8):e0202338. doi: 10.1371/journal.pone.0202338 (PMC6108894; doi:10.1371/journal.pone.0202338)
Supplement: S1 Dataset — (ZIP) [file pone.0202338.s004.zip › S1-Dataset-Spatiotemporal_Accuracy/SittingClose/LHip-LASI-SpatioAccracy.xlsx]

## Sheet: Sheet1
ID	corr_x	SNR_x	corr_y	SNR_y	corr_z	SNR_z
2	0.77182	3.32161	0.721658	1.99107	0.442367	-7.29236
4	0.521728	-13.7477	0.505083	-11.9341	0.172915	-19.6904
5	0.947312	8.9261	0.512408	-3.09003	0.478676	-4.49405
6	0.716228	2.0516	0.887016	0.836516	0.567674	0.152212
7	0.910786	5.03321	0.445033	-13.3104	0.415901	-4.65711
8	0.641428	2.17098	0.685317	2.52631	0.523517	-0.151365
9	0.814795	-0.419388	0.859496	2.31806	0.957117	5.16704
10	0.958174	4.47776	0.915182	6.65562	0.801756	4.38978
11	0.623521	2.11515	0.688979	0.358838	0.587415	0.439826
12	0.566494	-5.38225	0.623901	-4.30437	0.346026	-7.87239
13	0.286795	-3.77399	0.532826	0.590398	-0.16048	-10.7881
14	0.752809	0.73031	0.586589	1.2413	0.688506	0.241694
15	0.693568	1.87759	0.864424	3.57527	0.746549	-0.339599
16	0.553199	-9.0158	0.763119	2.03478	0.634767	-18.4115
17	0.495799	1.19056	0.720016	-0.130607	0.902321	5.47509
18	0.438502	-1.77555	0.911468	7.49115	0.94585	3.39453
19	0.499068	-3.28568	0.399499	-10.863	0.671086	-4.4237
22	0.610255	2.00472	0.70101	0.685585	0.652205	-5.70718
23	0.911511	1.33408	0.356852	-4.47225	0.894476	-1.32852
24	0.846664	5.47054	0.693106	-1.72607	0.462866	-5.00654
25	0.811417	3.13029	0.769676	-0.393451	0.616248	-7.31145
26	0.473917	-1.36377	0.63246	-2.54978	0.326731	-10.1015
28	0.67297	2.08999	0.341196	0.488356	0.335451	0.505937
29	0.262196	-2.04985	0.139672	-16.5869	0.387154	-14.2194
30	0.347424	-16.0406	-0.183357	-27.0986	0.719023	-7.58192
31	0.558586	-5.93595	0.547166	-15.2288	0.687278	-6.56641
32	0.848123	-8.19693	0.778459	0.0277018	0.728213	3.2724
33	0.69975	-2.18853	0.691768	-6.92507	0.81979	-6.31297
34	0.752258	2.89734	0.680981	-0.3909	0.926673	6.36746
35	0.848419	3.77015	0.420638	-5.54209	0.769808	-1.36216
	0.661184	-0.686134	0.606388	-3.12419	0.601596	-3.80709
