# Supplementary material for: Validation of a Kinect V2 based rehabilitation game
Source: PLoS One. 2018 Aug 24;13(8):e0202338. doi: 10.1371/journal.pone.0202338 (PMC6108894; doi:10.1371/journal.pone.0202338)
Supplement: S1 Dataset — (ZIP) [file pone.0202338.s004.zip › S1-Dataset-Spatiotemporal_Accuracy/SittingClose/LShoulder-SpatioAccracy.xlsx]

## Sheet: Sheet1
ID	corr_x	SNR_x	corr_y	SNR_y	corr_z	SNR_z
2	0.793976	4.31929	0.950362	8.60077	0.878972	5.06568
4	0.902596	4.07129	0.968986	4.96943	0.94839	5.42979
5	0.965371	11.4074	0.968573	10.5968	0.869279	5.4609
6	0.885795	4.91078	0.975256	8.46784	0.969727	12.2433
7	0.749907	3.46225	0.888488	4.69495	0.921026	7.42349
8	0.852831	5.57986	0.793828	2.89333	0.947649	4.68055
9	0.942496	6.38195	0.648242	2.29463	0.990346	15.006
10	0.975526	9.07811	0.85612	5.65247	0.787564	-1.42157
11	0.908259	7.52135	0.899314	6.98453	0.93294	6.63138
12	0.838882	4.25611	0.928853	7.68353	0.96743	10.9397
13	0.918086	7.96607	0.872456	4.01289	0.889465	6.02412
14	0.69135	1.55868	0.906376	7.4838	0.976351	12.2932
15	0.758768	3.47786	0.897285	6.69592	0.973469	12.7103
16	0.956166	8.59724	0.941667	6.28221	0.917559	7.03382
17	0.985004	13.7803	0.992248	13.3368	0.806039	3.9884
18	0.787103	4.19537	0.97613	12.7531	0.94387	8.92664
19	0.95452	6.65532	0.985763	14.1491	0.974117	6.06151
22	0.906584	4.52095	0.95291	8.94381	0.867653	6.03756
23	0.87411	6.14679	0.916009	5.92081	0.969544	10.8474
24	0.938754	9.16235	0.930087	8.34667	0.918399	6.6513
25	0.911178	7.69903	0.836927	4.55708	0.975855	12.7248
26	0.599185	1.47214	0.923855	6.87128	0.900973	5.12473
28	0.964133	9.06823	0.948211	9.66046	0.72855	3.28591
29	0.95379	9.18051	0.907035	6.60858	0.967292	6.81711
30	0.920925	7.03804	0.82817	3.38819	0.898291	7.0696
31	0.924369	7.1229	0.932362	5.95666	0.93761	9.11675
32	0.850629	5.57738	0.981428	14.0216	0.891417	6.82073
33	0.965348	8.93607	0.899053	6.65358	0.906036	5.6224
34	0.863668	5.94011	0.894017	5.47277	0.917264	7.98864
35	0.878208	5.58275	0.953426	9.70595	0.861069	5.33697
	0.880584	6.48888	0.911781	7.45532	0.914472	7.39804
