# Supplementary material for: Validation of a Kinect V2 based rehabilitation game
Source: PLoS One. 2018 Aug 24;13(8):e0202338. doi: 10.1371/journal.pone.0202338 (PMC6108894; doi:10.1371/journal.pone.0202338)
Supplement: S1 Dataset — (ZIP) [file pone.0202338.s004.zip › S1-Dataset-Spatiotemporal_Accuracy/SittingClose/RElbow-SpatioAccracy.xlsx]

## Sheet: Sheet1
ID	corr_x	SNR_x	corr_y	SNR_y	corr_z	SNR_z
2	0.990689	15.7203	0.953247	10.367	0.988341	16.3057
4	0.843463	3.95223	0.895316	6.76527	0.952674	10.2473
5	0.995197	17.6929	0.977726	13.5433	0.996816	21.9017
6	0.914757	7.07048	0.957606	10.5397	0.994727	19.4836
7	0.939121	9.08965	0.906891	7.29994	0.949305	10.0408
8	0.719977	3.1512	0.934609	8.91361	0.933812	8.85274
9	0.988416	14.6415	0.988582	15.8163	0.991579	16.4403
10	0.970912	12.3499	0.974666	12.8792	0.971218	10.4145
11	0.943278	3.94231	0.978461	12.7988	0.959788	10.0681
12	0.914554	7.86198	0.90837	6.88598	0.97626	13.2805
13	0.926326	6.74512	0.920114	7.57712	0.938284	9.04232
14	0.808969	4.61202	0.905043	6.21748	0.966437	11.5511
15	0.9681	11.524	0.921115	7.01683	0.989324	15.4376
16	0.959519	10.0306	0.966499	11.6645	0.996294	20.5123
17	0.955344	10.0843	0.987227	15.9079	0.997347	16.4974
18	0.959711	11.026	0.958934	10.7736	0.917425	7.73575
19	0.856548	4.70556	0.987364	7.00741	0.934213	8.65184
22	0.935775	9.03583	0.948858	9.94231	0.945106	9.32726
23	0.852623	5.62651	0.991283	17.235	0.993312	18.1989
24	0.993416	17.451	0.986317	15.6407	0.996187	21.0845
25	0.985168	14.2382	0.979521	11.2295	0.989144	11.4977
26	0.989872	15.8313	0.958314	10.8521	0.994108	19.2986
28	0.959639	10.903	0.825686	2.89525	0.988876	10.8813
29	0.943465	6.80228	0.940337	9.36279	0.95398	10.4387
30	0.968458	11.6867	0.931346	6.17105	0.97876	12.9652
31	0.971656	11.2537	0.952568	9.62214	0.984303	10.4825
32	0.986047	15.431	0.920938	7.9494	0.879003	2.74297
33	0.981025	13.9147	0.919453	7.33196	0.995596	17.9836
34	0.962357	10.4884	0.935116	7.74173	0.988498	14.9169
35	0.981572	13.5025	0.965678	10.0809	0.98893	16.0427
	0.938865	10.3455	0.945906	9.93429	0.970988	13.4108
