# Supplementary material for: Validation of a Kinect V2 based rehabilitation game
Source: PLoS One. 2018 Aug 24;13(8):e0202338. doi: 10.1371/journal.pone.0202338 (PMC6108894; doi:10.1371/journal.pone.0202338)
Supplement: S1 Dataset — (ZIP) [file pone.0202338.s004.zip › S1-Dataset-Spatiotemporal_Accuracy/SittingClose/RHand-SpatioAccracy.xlsx]

## Sheet: Sheet1
ID	corr_x	SNR_x	corr_y	SNR_y	corr_z	SNR_z
2	0.990322	16.8837	0.979104	13.5139	0.991371	17.4308
4	0.723475	1.2323	0.900497	6.96719	0.951988	10.1973
5	0.997996	22.6588	0.991853	17.7728	0.998426	22.8433
6	0.943768	9.58175	0.987352	15.4833	0.995566	19.6326
7	0.923475	7.4345	0.957482	10.7931	0.955364	10.235
8	0.699185	2.73478	0.952016	10.0877	0.948178	9.82414
9	0.772892	-4.64414	0.908652	6.28601	0.995899	16.4168
10	0.971135	12.4128	0.824732	4.60498	0.982473	12.2412
11	0.406158	-9.34417	0.856376	5.43367	0.979723	11.9711
12	0.880714	6.45641	0.969786	12.2125	0.982404	14.081
13	0.932715	7.41599	0.956407	10.6198	0.932564	7.85307
14	0.764717	2.90792	0.866211	5.39803	0.96118	10.6502
15	0.980775	14.0274	0.98012	13.9311	0.993413	16.9097
16	0.950514	10.15	0.974286	12.8705	0.994754	19.7081
17	0.978474	12.8353	0.995609	20.3987	0.998216	23.1498
18	0.990086	16.8197	0.998171	21.9931	0.988102	16.1052
19	0.63665	-11.873	0.7885	-3.71593	0.61952	-18.4928
22	0.944374	8.66029	0.975525	12.7847	0.955772	10.1852
23	0.875875	5.67502	0.995815	18.4817	0.996701	21.8079
24	0.994937	18.8142	0.992762	18.3188	0.998313	22.8376
25	0.995239	19.9538	0.989491	14.6419	0.99816	19.5509
26	0.996898	21.2761	0.983439	14.8241	0.998157	24.1245
28	0.959734	10.4606	0.97938	13.1223	0.989395	16.2567
29	0.976592	9.64315	0.978113	13.5158	0.963087	11.0751
30	0.98066	13.3531	0.989659	16.6862	0.985056	13.8824
31	0.973281	11.5414	0.953427	9.64426	0.988929	15.8037
32	0.985952	15.4888	0.821754	2.77464	0.898896	6.1573
33	0.983356	14.5742	0.991985	16.9645	0.997577	19.2949
34	0.90598	7.18354	0.954313	10.4486	0.986424	14.9468
35	0.996014	19.645	0.987865	15.4374	0.997665	22.7245
	0.903731	9.79865	0.949356	12.0765	0.967442	14.6468
