# Supplementary material for: Validation of a Kinect V2 based rehabilitation game
Source: PLoS One. 2018 Aug 24;13(8):e0202338. doi: 10.1371/journal.pone.0202338 (PMC6108894; doi:10.1371/journal.pone.0202338)
Supplement: S1 Dataset — (ZIP) [file pone.0202338.s004.zip › S1-Dataset-Spatiotemporal_Accuracy/SittingClose/RHip-RASI-RPSI-SpatioAccracy.xlsx]

## Sheet: Sheet1
ID	corr_x	SNR_x	corr_y	SNR_y	corr_z	SNR_z
2	0.851101	3.57842	0.327164	-4.43764	0.591272	-3.53181
4	0.482321	-14.4222	0.258596	-13.4389	0.43696	-22.1174
5	0.984127	15.0164	0.529934	-5.56286	0.692669	0.458261
6	0.821851	4.30504	-0.428725	-6.66959	0.923149	-7.19742
7	0.890057	6.37108	0.637913	-15.1232	0.701356	-1.416
8	0.686555	1.52635	0.600229	0.909435	0.84168	-7.29453
9	0.522856	-7.157	0.323966	-14.5677	0.864168	5.9646
10	0.788112	2.05459	0.933004	7.12411	0.851942	4.3027
11	0.830336	2.01125	0.55227	0.986295	0.913849	0.264598
12	0.428891	-2.56331	0.381482	-25.5377	0.632107	-15.9829
13	0.585341	-10.2747	0.180283	-5.35192	0.391971	-6.77383
14	0.745024	3.24024	0.915039	6.766	0.790507	3.85413
15	0.851543	3.21857	0.912302	6.15648	0.631868	2.13237
16	0.638064	-11.4448	0.395246	-14.8912	0.770079	-28.9715
17	0.6742	2.49566	0.593425	-0.017801	0.812302	1.21809
18	0.675503	0.572495	0.933495	8.12742	0.836525	5.18034
19	0.72172	-6.60576	0.519602	-6.69275	0.773522	0.759104
22	0.638086	2.26258	0.775683	1.90787	0.627519	-9.0648
23	0.582403	0.147359	0.37471	-9.04626	0.70082	0.277147
24	0.95025	10.0666	0.750933	-0.039041	0.489241	-2.57401
25	0.727264	1.3567	0.791092	-2.67782	0.555149	-4.73467
26	0.804332	2.48095	0.264129	-4.06813	0.546046	-6.13263
28	0.805535	2.21346	0.799128	1.07183	0.39722	-1.84814
29	0.67185	-0.894362	0.333372	-18.8396	-0.273783	-11.2168
30	0.433081	-14.6875	0.543633	-21.6879	0.839696	-13.8415
31	0.554395	1.52088	0.550657	-16.3857	0.453565	-15.3695
32	-0.0624778	-8.25263	0.886381	6.67958	0.890519	3.94554
33	0.591519	1.86612	0.751992	-9.96839	0.779412	-7.92264
34	0.959815	8.80381	0.390717	-4.06245	0.896858	6.19433
35	0.865452	5.99056	0.302812	-5.57831	0.703293	1.76858
	0.68997	0.159894	0.536015	-5.4972	0.668716	-4.32234
