# Supplementary material for: Validation of a Kinect V2 based rehabilitation game
Source: PLoS One. 2018 Aug 24;13(8):e0202338. doi: 10.1371/journal.pone.0202338 (PMC6108894; doi:10.1371/journal.pone.0202338)
Supplement: S1 Dataset — (ZIP) [file pone.0202338.s004.zip › S1-Dataset-Spatiotemporal_Accuracy/SittingClose/RHip-RASI-SpatioAccracy.xlsx]

## Sheet: Sheet1
ID	corr_x	SNR_x	corr_y	SNR_y	corr_z	SNR_z
2	0.848395	4.25694	0.657928	-1.47019	0.478275	-7.42215
4	0.484719	-14.1411	0.53855	-10.75	0.743186	-24.8315
5	0.984626	15.0765	0.605292	-3.27412	0.0270549	-5.5978
6	0.8272	4.9859	0.696498	-1.67895	0.56009	-17.0113
7	0.888739	5.52825	0.475176	-13.404	0.858733	-8.48037
8	0.68459	2.32017	0.586799	1.80807	0.737171	-3.42344
9	0.0942016	-3.81181	0.398038	-8.21626	0.881877	3.50531
10	0.777517	2.01785	0.903646	6.2951	0.745658	3.46284
11	0.910253	6.74873	0.620262	0.807283	0.709844	-13.8457
12	0.467386	-1.64417	0.403294	-16.6712	0.721397	-10.5229
13	0.695977	-4.27625	0.199024	-4.65179	0.43369	-7.94501
14	0.736691	3.29948	0.896968	6.87944	0.754608	3.61785
15	0.829743	3.68188	0.910265	5.6181	0.764286	-19.6528
16	0.716336	-8.32506	0.343766	-8.77769	0.826887	-26.2
17	0.685049	2.66618	0.663757	-1.85836	0.578038	-5.87993
18	0.652737	1.26	0.93452	8.58869	0.814113	4.48357
19	0.668167	-8.46275	0.49378	-2.61931	0.766728	0.861981
22	0.619946	2.04444	0.689178	-0.151951	0.509327	-5.49922
23	0.590613	0.682891	0.627214	-1.61055	0.506259	-1.41804
24	0.944311	9.62771	0.798792	1.6591	0.16199	-7.82158
25	0.764583	0.518326	0.756604	-1.92283	0.452168	-3.5788
26	0.796942	2.10576	0.629711	-3.07687	0.335189	-7.82096
28	0.824047	4.21953	0.210458	-1.06018	0.743681	-3.85113
29	0.681195	-1.05273	0.69517	-12.6242	0.710037	-14.9862
30	0.432687	-11.9849	0.523794	-15.4635	0.293969	-23.658
31	0.410818	0.547095	0.511385	-15.483	0.514125	-14.9111
32	0.861904	1.31633	0.825163	3.64471	0.903754	3.01907
33	0.607089	1.99205	0.742331	-7.82445	0.739626	-4.64879
34	0.960396	8.13018	0.414812	-2.27684	0.874227	2.29294
35	0.868927	6.04666	0.478064	-5.5453	0.640136	-4.97677
	0.710526	1.17914	0.607675	-3.5037	0.626204	-7.42467
