# Supplementary material for: Validation of a Kinect V2 based rehabilitation game
Source: PLoS One. 2018 Aug 24;13(8):e0202338. doi: 10.1371/journal.pone.0202338 (PMC6108894; doi:10.1371/journal.pone.0202338)
Supplement: S1 Dataset — (ZIP) [file pone.0202338.s004.zip › S1-Dataset-Spatiotemporal_Accuracy/SittingClose/RShoulder-SpatioAccracy.xlsx]

## Sheet: Sheet1
ID	corr_x	SNR_x	corr_y	SNR_y	corr_z	SNR_z
2	0.936954	9.09706	0.94917	7.5725	0.96187	9.70472
4	0.942177	6.69663	0.475579	0.926343	0.873244	4.46718
5	0.986021	15.5639	0.960243	9.25354	0.935991	9.06632
6	0.820833	4.79539	0.962411	6.43105	0.950175	8.70768
7	0.843497	4.31053	0.888358	5.24963	0.927759	6.18475
8	0.906058	6.50794	0.869005	4.81007	0.897037	6.54165
9	0.967276	6.67714	0.955234	10.5643	0.920116	5.19371
10	0.986313	15.4013	0.977799	13.1588	0.889603	4.87977
11	0.893372	6.90264	0.977123	13.2929	0.984062	14.3588
12	0.893845	5.75336	0.909887	7.273	0.954013	8.75966
13	0.837893	4.88597	0.794626	3.67882	0.854186	5.55494
14	0.791343	4.2677	0.93231	8.7557	0.77555	3.52503
15	0.6297	1.48268	0.912791	6.94211	0.881918	6.31727
16	0.891345	3.51041	0.959173	3.8562	0.986384	8.77139
17	0.920258	8.14706	0.937096	6.30229	0.976374	9.44619
18	0.958438	10.5511	0.98551	14.5667	0.885416	6.65443
19	0.977935	11.9703	0.995272	16.6552	0.938369	4.37997
22	0.932511	6.41584	0.942902	8.09159	0.85222	5.49935
23	0.97759	7.78314	0.871017	5.26538	0.572306	-1.10583
24	0.967113	11.8724	0.941383	7.91701	0.827537	4.80326
25	0.825866	4.97002	0.827402	4.42138	0.939103	8.62458
26	0.868291	6.05215	0.945449	7.50555	0.957682	10.8141
28	0.859376	5.81276	0.644919	2.33525	0.96813	11.8889
29	0.921563	8.02711	0.921569	7.62762	0.920421	5.31576
30	0.635306	2.16298	0.848285	2.54704	0.961448	11.1999
31	0.934937	7.80511	0.917259	4.27101	0.915335	2.19147
32	0.921166	8.19536	0.985193	12.5883	0.859918	3.58521
33	0.979005	7.39736	0.777689	2.99434	0.965056	1.66302
34	0.896464	5.28567	0.938333	8.79649	0.956893	9.87582
35	0.965461	11.4589	0.935191	7.41702	0.930897	7.51892
	0.895597	7.32533	0.897939	7.36891	0.9073	6.81293
