# Supplementary material for: Validation of a Kinect V2 based rehabilitation game
Source: PLoS One. 2018 Aug 24;13(8):e0202338. doi: 10.1371/journal.pone.0202338 (PMC6108894; doi:10.1371/journal.pone.0202338)
Supplement: S1 Dataset — (ZIP) [file pone.0202338.s004.zip › S1-Dataset-Spatiotemporal_Accuracy/SittingClose/SpineBase-LRASI-LRPSI-SpatioAccracy.xlsx]

## Sheet: Sheet1
ID	corr_x	SNR_x	corr_y	SNR_y	corr_z	SNR_z
2	0.887094	6.147	0.344621	-4.0118	0.468918	-5.83348
4	0.515669	-14.1045	0.356026	-14.2498	0.597117	-23.2952
5	0.973359	12.5619	0.481735	-5.51248	0.732307	1.41628
6	0.68843	2.10889	0.855733	3.40684	0.467298	0.271922
7	0.936709	6.73812	0.521795	-18.0773	0.721768	-0.193066
8	0.668437	1.69772	0.66317	0.37115	0.396429	-8.39991
9	0.906711	-5.52232	0.766792	-8.34114	0.916808	7.8016
10	0.929121	3.08901	0.939445	7.10731	0.878666	5.54891
11	0.817816	3.47912	0.405839	0.728457	0.649714	0.161874
12	0.439526	-2.53433	0.598323	-14.8597	0.678703	-20.1133
13	0.408565	-2.02037	0.487023	1.01851	-0.00353872	-14.519
14	0.766103	1.84947	0.857113	4.35551	0.479291	1.03948
15	0.953392	2.89649	0.904397	5.3516	0.78759	1.32549
16	0.564232	-12.7914	-0.0125842	-16.9211	0.872421	-27.6543
17	0.633602	2.00026	0.655006	0.668181	0.874008	5.26367
18	0.643329	1.91987	0.930978	7.34091	0.881237	4.43943
19	0.648649	-8.61362	0.419766	-7.38439	-0.126632	-0.0914676
22	0.80606	3.19527	0.721882	1.04801	0.51376	-11.9809
23	0.898193	5.31902	0.365873	-9.2083	0.430287	-10.0528
24	0.9415	9.06505	0.709401	-0.714822	0.591614	-1.63776
25	0.918494	8.04313	0.849498	-2.21885	0.752903	-8.44783
26	0.80898	4.57782	0.337245	-3.87456	0.527792	-9.71969
28	0.719215	1.76174	0.708892	2.18137	0.46329	-9.5242
29	0.783868	-1.64043	0.204528	-16.8135	0.70991	-11.0484
30	0.431183	-17.699	0.26453	-29.4509	0.631641	-9.35012
31	0.236037	-0.6099	0.610214	-17.7091	0.461786	-19.7255
32	0.649574	-0.68395	0.875278	5.90226	0.450378	-2.13923
33	0.55151	1.13122	0.758706	-9.85162	0.831033	-11.1592
34	0.97461	6.10519	0.444474	-2.24788	0.932569	8.7227
35	0.907399	7.49526	0.364283	-6.20431	0.614908	-0.193429
	0.733579	0.832054	0.579666	-4.93905	0.606132	-5.63624
