# Supplementary material for: Validation of a Kinect V2 based rehabilitation game
Source: PLoS One. 2018 Aug 24;13(8):e0202338. doi: 10.1371/journal.pone.0202338 (PMC6108894; doi:10.1371/journal.pone.0202338)
Supplement: S1 Dataset — (ZIP) [file pone.0202338.s004.zip › S1-Dataset-Spatiotemporal_Accuracy/SittingClose/SpineBase-LRASI-SpatioAccracy.xlsx]

## Sheet: Sheet1
ID	corr_x	SNR_x	corr_y	SNR_y	corr_z	SNR_z
2	0.881248	6.27117	0.70632	0.602298	0.856407	-23.8492
4	0.487388	-13.6839	0.432075	-12.1727	0.232009	-25.5068
5	0.978618	13.626	0.638455	-1.95972	0.66661	-15.7007
6	0.681603	2.69144	0.848087	1.5755	0.446131	0.137411
7	0.933063	5.5912	0.353642	-14.4056	0.872818	-8.61554
8	0.667356	2.38638	0.658389	2.46768	0.757352	-0.151415
9	0.866229	-2.39163	0.826492	1.0458	0.929818	4.49394
10	0.926511	3.18529	0.920479	6.80882	0.744487	-0.143498
11	0.741338	3.4469	0.687072	0.688757	0.539821	0.728123
12	0.435061	-2.1124	0.467726	-10.0866	0.794554	-21.9376
13	0.419754	0.691579	0.495876	1.05367	-0.176327	-12.7435
14	0.786185	2.72505	0.789245	3.6771	0.23486	-2.13925
15	0.957318	3.37861	0.899079	4.738	0.321411	-3.96423
16	0.620027	-8.87503	-0.117102	-10.1231	0.869817	-24.3656
17	0.648529	2.19285	0.692838	-1.13106	0.915526	-2.87376
18	0.659025	2.33578	0.926993	8.51542	0.781942	-0.318918
19	0.62352	-6.01872	0.497578	-5.83754	0.14529	-6.99423
22	0.829151	3.37111	0.706452	0.493862	0.412111	-19.3845
23	0.90554	6.90182	0.556078	-2.09211	0.95097	-2.97464
24	0.940081	9.03425	0.782404	0.375528	0.465288	-9.25534
25	0.927309	7.98554	0.770878	-1.37868	0.925844	-1.83327
26	0.767804	3.69299	0.646339	-2.65414	0.366888	-19.4042
28	0.702705	2.67811	0.400386	0.632321	0.293278	-0.212072
29	0.779071	-2.00165	0.680131	-15.6902	0.752808	-18.9194
30	0.482613	-15.8875	-0.0720548	-28.4937	0.771219	-16.0204
31	0.237977	-0.414006	0.561531	-15.8864	0.487071	-17.4898
32	0.783814	-2.36903	0.810865	1.99515	0.824659	3.06882
33	0.654307	1.88173	0.74966	-7.68284	0.863129	-8.94684
34	0.972436	5.71422	0.57911	-0.0301534	0.913831	4.42736
35	0.909086	7.6037	0.479338	-5.14027	0.570856	-16.1464
	0.740156	1.45439	0.612479	-3.3365	0.617683	-8.90118
