# Supplementary material for: Validation of a Kinect V2 based rehabilitation game
Source: PLoS One. 2018 Aug 24;13(8):e0202338. doi: 10.1371/journal.pone.0202338 (PMC6108894; doi:10.1371/journal.pone.0202338)
Supplement: S1 Dataset — (ZIP) [file pone.0202338.s004.zip › S1-Dataset-Spatiotemporal_Accuracy/SittingClose/SpineMid-CLAV-SpatioAccracy.xlsx]

## Sheet: Sheet1
ID	corr_x	SNR_x	corr_y	SNR_y	corr_z	SNR_z
2	0.968345	9.09561	0.837461	4.24509	0.816068	4.3437
4	0.472532	-5.41739	0.607183	-3.57139	0.904914	6.65747
5	0.967701	10.3119	0.828198	4.85529	0.510104	0.885904
6	0.82225	4.89518	0.950342	10.1198	0.960731	7.86148
7	0.92088	6.37561	0.710166	1.67266	0.872831	5.08806
8	0.943142	8.91761	0.838766	4.99628	0.72936	2.49721
9	0.960927	9.56526	0.433475	0.017635	0.987002	5.53038
10	0.95997	8.45178	0.967499	11.022	0.690521	2.73788
11	0.85773	5.42064	0.943662	9.0246	0.963356	7.49713
12	0.848809	5.53336	0.901267	7.26378	0.714928	2.79106
13	0.679739	1.24097	0.286554	0.325805	0.902678	5.41233
14	0.872856	5.7196	0.931641	7.57296	0.948327	5.10009
15	0.903581	4.12409	0.852632	5.55457	0.934615	7.63125
16	0.705841	-5.29582	0.669525	-0.0541846	0.983875	11.3504
17	0.877208	5.75937	0.859274	5.78007	0.92495	7.10959
18	0.850412	4.57733	0.930973	8.69726	0.945495	5.61443
19	0.731369	3.06826	0.949873	7.55735	0.60872	0.862776
22	0.716637	1.08492	0.923208	4.84575	0.902463	4.63224
23	0.788415	3.50492	0.669156	2.35314	0.747252	1.62313
24	0.909709	7.42457	0.739475	3.39132	0.786729	3.90986
25	0.904557	7.18002	0.643583	2.30183	0.745703	3.24323
26	0.885184	6.01117	0.840332	4.90988	0.709285	3.03707
28	0.648271	-1.05306	0.470475	0.953962	0.944739	5.08474
29	0.894197	4.95144	0.294231	-8.52974	0.951262	6.31804
30	0.575266	-5.62915	0.724755	3.2332	0.921267	4.46638
31	0.82857	2.74537	0.718788	2.46767	0.915767	6.22129
32	0.570623	1.64034	0.971624	11.7962	0.887324	6.3222
33	0.892631	3.7513	0.861905	5.89111	0.959153	4.01291
34	0.937464	7.7408	0.303161	-0.0221672	0.915783	7.48086
35	0.965018	9.7744	0.722424	2.98313	0.86122	5.67224
	0.828661	4.38235	0.746054	4.05516	0.854881	5.03318
