# Supplementary material for: Validation of a Kinect V2 based rehabilitation game
Source: PLoS One. 2018 Aug 24;13(8):e0202338. doi: 10.1371/journal.pone.0202338 (PMC6108894; doi:10.1371/journal.pone.0202338)
Supplement: S1 Dataset — (ZIP) [file pone.0202338.s004.zip › S1-Dataset-Spatiotemporal_Accuracy/SittingFar/LElbow-SpatioAccracy.xlsx]

## Sheet: Sheet1
ID	corr_x	SNR_x	corr_y	SNR_y	corr_z	SNR_z
2	0.990508	17.1423	0.989715	15.1373	0.996658	20.2931
4	0.921584	8.21687	0.951315	10.2226	0.987187	14.8333
5	0.99383	17.7649	0.990797	15.1541	0.997434	21.9942
6	0.960055	10.9429	0.995786	19.4897	0.981078	14.1022
7	0.969887	11.8347	0.982696	14.6442	0.978583	13.0282
8	0.992194	15.4073	0.978765	13.5852	0.974536	12.336
9	0.991819	17.8741	0.974821	12.357	0.992133	17.4008
10	0.992409	18.1599	0.976712	12.4823	0.985409	14.5984
11	0.977686	13.3895	0.960073	11.0412	0.972173	11.7206
12	0.95676	10.7256	0.980372	14.064	0.981227	14.2513
13	0.98405	14.9701	0.960612	11.0402	0.973054	12.6903
14	0.952722	9.34586	0.982187	14.3486	0.975313	12.5398
15	0.961301	11.1969	0.962889	9.5829	0.96286	11.0535
16	0.6927	2.51714	0.467772	-0.175481	0.908259	7.42364
17	0.988672	16.268	0.98468	14.8828	0.997637	16.83
18	0.929561	7.0902	0.994436	17.4753	0.971045	12.1965
19	0.976933	13.4089	0.993703	18.8069	0.909331	5.35317
22	0.992429	15.9925	0.931965	5.68294	0.910592	5.86438
23	0.964676	11.5528	0.995176	20.1266	0.981628	14.3701
24	0.987856	15.907	0.991021	15.8296	0.993149	17.9679
25	0.986461	15.4998	0.967047	10.134	0.993938	17.4326
26	0.991463	17.0734	0.989061	14.4318	0.994955	19.8064
28	0.685267	0.912003	0.951986	10.1921	0.764164	1.95996
29	0.927844	7.06439	0.989319	16.719	0.856451	5.15364
30	0.981011	10.6129	0.91244	3.07337	0.787097	4.14686
31	0.985327	15.3331	0.968572	12.0406	0.958902	8.1832
32	0.980251	13.9672	0.990014	16.9268	0.997308	17.5294
33	0.987984	14.6194	0.98513	15.151	0.996089	19.4282
34	0.96783	10.6749	0.989285	16.4023	0.985344	11.7923
35	0.985358	15.304	0.993663	16.5607	0.997638	20.3307
	0.955214	12.6923	0.9594	13.247	0.958706	13.2204
