# Supplementary material for: Validation of a Kinect V2 based rehabilitation game
Source: PLoS One. 2018 Aug 24;13(8):e0202338. doi: 10.1371/journal.pone.0202338 (PMC6108894; doi:10.1371/journal.pone.0202338)
Supplement: S1 Dataset — (ZIP) [file pone.0202338.s004.zip › S1-Dataset-Spatiotemporal_Accuracy/SittingFar/LHand-SpatioAccracy.xlsx]

## Sheet: Sheet1
ID	corr_x	SNR_x	corr_y	SNR_y	corr_z	SNR_z
2	0.996866	18.1378	0.98838	16.349	0.998619	22.9225
4	0.897512	7.1004	0.952282	10.219	0.993268	17.6599
5	0.996544	19.2714	0.984621	14.5705	0.998259	22.2903
6	0.959828	9.27977	0.992777	17.5303	0.955792	9.51993
7	0.975086	12.6892	0.98784	15.8961	0.987009	15.7385
8	0.989645	15.2509	0.992176	18.0042	0.98885	15.9999
9	0.979589	13.524	0.981982	14.1436	0.993852	18.1193
10	0.973965	12.0635	0.741235	2.19025	0.992574	14.7227
11	0.961612	10.5507	0.965591	11.5834	0.987471	15.7643
12	0.940328	8.94182	0.97979	13.812	0.985534	14.8926
13	0.980121	13.6999	0.977684	13.4372	0.972827	12.4187
14	0.961042	10.4077	0.98878	16.4992	0.986668	14.2938
15	0.970371	12.0493	0.983199	14.7455	0.961945	10.988
16	0.67148	2.60034	0.556885	0.979307	0.910654	7.52061
17	0.979217	13.0248	0.994019	19.0132	0.998961	26.1555
18	0.948821	8.37165	0.881794	6.17246	0.993907	19.1509
19	0.862341	5.90418	0.936507	9.09625	0.481476	0.743818
22	0.978298	13.4665	0.879367	5.32605	0.94566	8.68736
23	0.947706	9.54542	0.996633	20.4893	0.985391	15.2944
24	0.990393	15.5225	0.989597	15.9607	0.994503	18.4225
25	0.989417	16.6826	0.987944	15.4681	0.997363	21.5988
26	0.996597	19.6537	0.979055	13.5767	0.996554	20.4685
28	0.609001	-1.03889	0.950738	10.078	0.780382	2.75112
29	0.82623	3.37604	0.991335	16.817	0.890981	5.96953
30	0.700165	0.845928	0.469602	-13.5943	0.543721	-1.5814
31	0.978981	13.4865	0.986439	14.0016	0.993958	14.8374
32	0.981004	14.0028	0.986526	15.4195	0.996645	20.2294
33	0.994101	19.2536	0.995482	16.6056	0.998232	22.9153
34	0.971598	12.4554	0.995829	19.1283	0.997251	21.43
35	0.998681	18.6189	0.995805	20.5446	0.999137	21.1227
	0.933551	11.6246	0.93633	12.8021	0.943581	15.0349
