# Supplementary material for: Validation of a Kinect V2 based rehabilitation game
Source: PLoS One. 2018 Aug 24;13(8):e0202338. doi: 10.1371/journal.pone.0202338 (PMC6108894; doi:10.1371/journal.pone.0202338)
Supplement: S1 Dataset — (ZIP) [file pone.0202338.s004.zip › S1-Dataset-Spatiotemporal_Accuracy/SittingFar/LHip-LASI-LPSI-SpatioAccracy.xlsx]

## Sheet: Sheet1
ID	corr_x	SNR_x	corr_y	SNR_y	corr_z	SNR_z
2	0.951695	8.02402	0.81373	-0.126624	0.73913	2.30474
4	0.436496	0.339103	0.957763	3.7205	0.166175	0.115012
5	0.957824	10.7314	0.694361	-1.43826	0.712322	1.32997
6	0.765147	3.7869	0.832829	-2.4358	-1	-1.73109
7	0.916737	5.19327	0.75597	1.71243	0.730291	-1.14864
8	0.867176	4.99623	0.859539	5.29503	0.346579	-2.44273
9	0.977011	10.578	0.839199	-0.984849	0.768456	3.61974
10	0.796233	3.9996	0.859514	2.52304	0.468014	0.0701418
11	0.58749	1.40552	0.411375	0.744472	0.337876	0.298843
12	0.821531	4.87842	0.957044	10.7234	0.652363	-0.321687
13	0.920667	6.74933	0.76079	3.65825	0.532082	1.27853
14	0.744714	3.06025	0.900736	3.59502	0.699999	1.8649
15	0.923395	6.64754	0.757602	2.96921	0.435922	-1.68955
16	0.727307	3.19231	0.585583	-0.185943	0.656136	-2.20942
17	0.80227	4.46864	0.57718	-2.89832	0.82785	-2.42368
18	0.9584	10.7944	0.725564	3.09699	0.867152	-6.5127
19	0.933317	8.29481	0.647368	-5.0336	0.673732	-6.24824
22	0.969027	6.97859	0.865191	3.38154	0.712407	-5.80055
23	0.966763	7.47328	0.930629	8.70199	0.526947	-4.62217
24	0.961058	11.0967	0.756683	1.21365	0.647998	0.0744815
25	0.738887	-0.725495	0.84679	4.08132	0.794055	2.80404
26	0.975744	12.1888	0.642837	-0.582715	0.831314	3.89584
28	0.779843	3.93196	0.869871	6.13682	0.42646	-0.801755
29	0.895075	6.05169	0.854839	1.42747	0.628839	-4.82576
30	0.936187	5.77769	0.757068	-8.36338	0.86774	4.32352
31	0.381023	0.588563	0.900875	2.94172	0.838362	-5.94943
32	0.889941	6.70294	0.935174	8.4919	0.505948	1.20594
33	0.821457	3.77999	0.993062	17.098	0.780571	4.07885
34	0.70776	2.83764	0.809452	3.77444	0.528783	0.744404
35	0.963134	10.4829	0.85202	-0.302911	0.873265	6.01891
	0.835777	5.81016	0.798355	2.43116	0.585892	-0.423318
