# Supplementary material for: Validation of a Kinect V2 based rehabilitation game
Source: PLoS One. 2018 Aug 24;13(8):e0202338. doi: 10.1371/journal.pone.0202338 (PMC6108894; doi:10.1371/journal.pone.0202338)
Supplement: S1 Dataset — (ZIP) [file pone.0202338.s004.zip › S1-Dataset-Spatiotemporal_Accuracy/SittingFar/LHip-LASI-SpatioAccracy.xlsx]

## Sheet: Sheet1
ID	corr_x	SNR_x	corr_y	SNR_y	corr_z	SNR_z
2	0.943423	7.44746	0.884371	3.49849	0.393516	-1.10827
4	0.453446	0.384374	0.410579	0.794388	-0.173576	-0.200247
5	0.960504	11.0864	0.734724	-0.0969801	0.428203	-5.35499
6	0.792742	4.28373	0.422374	-5.81817	0.744775	1.92468
7	0.916428	4.62584	0.793177	4.26922	0.172403	-4.33705
8	0.807129	4.04461	0.777391	3.05639	0.554742	0.652214
9	0.975373	12.6552	0.849521	4.59023	0.809104	4.28708
10	0.789614	3.92761	0.805221	2.34097	0.838314	4.56563
11	0.862127	5.26853	0.345637	0.546043	0.518067	0.283602
12	0.73451	3.33135	0.958492	8.76983	0.692329	1.30982
13	0.90741	5.78022	0.787461	4.08589	0.380955	-2.33556
14	0.753859	2.97075	0.955226	10.5487	0.72252	3.0355
15	0.879479	6.22745	0.758091	2.69126	0.525159	0.677911
16	0.726128	3.20573	0.756209	3.12335	0.478414	-4.03548
17	0.383076	-1.59301	0.516456	-5.50643	0.773643	-2.25457
18	0.94655	9.26633	0.6027	1.87265	0.920807	0.89656
19	0.942773	8.70705	0.681794	-2.00631	0.774924	-9.74956
22	0.966666	6.74228	0.858959	3.81793	0.496624	-15.3098
23	0.96765	7.98482	0.953575	10.4159	0.594193	1.8261
24	0.959169	10.9457	0.820073	2.19633	0.24973	-5.96252
25	0.835833	1.44567	0.869667	6.06042	0.889364	6.40463
26	0.973369	11.6379	0.667685	0.282243	0.616701	-2.74516
28	0.776997	3.99254	0.858001	5.68067	0.704871	2.87326
29	0.863557	5.70323	0.817393	1.39418	0.580971	-8.5836
30	0.940756	5.36359	0.616332	-3.9477	0.554415	1.3171
31	0.306091	0.398572	0.883248	4.24844	0.6572	-4.41924
32	0.775294	0.780653	0.935968	3.67755	0.195356	-1.42514
33	0.814926	3.7227	0.993875	12.8517	0.676729	2.61834
34	0.722058	3.18078	0.786354	3.01577	0.321454	0.351558
35	0.962405	10.4933	0.637456	-1.54109	0.94348	5.68061
	0.821311	5.46704	0.757934	2.83039	0.567846	-0.970555
