# Supplementary material for: Validation of a Kinect V2 based rehabilitation game
Source: PLoS One. 2018 Aug 24;13(8):e0202338. doi: 10.1371/journal.pone.0202338 (PMC6108894; doi:10.1371/journal.pone.0202338)
Supplement: S1 Dataset — (ZIP) [file pone.0202338.s004.zip › S1-Dataset-Spatiotemporal_Accuracy/SittingFar/LShoulder-SpatioAccracy.xlsx]

## Sheet: Sheet1
ID	corr_x	SNR_x	corr_y	SNR_y	corr_z	SNR_z
2	0.965259	11.5335	0.984212	13.5341	0.916255	4.81024
4	0.860154	5.84555	0.937033	9.01595	0.928129	8.50461
5	0.967862	11.9613	0.977282	12.4973	0.933278	5.40287
6	0.939248	8.94978	0.980487	14.1266	0.953643	7.91337
7	0.960769	11.1114	0.971335	10.7563	0.958473	7.68504
8	0.971009	12.3567	0.966323	10.8596	0.768722	3.39785
9	0.972869	12.7008	0.950469	10.1257	0.882612	5.12312
10	0.972807	12.3364	0.989842	12.0927	0.891514	6.63998
11	0.971567	12.3017	0.976947	12.7279	0.853725	4.74605
12	0.917701	7.87461	0.99116	16.7668	0.923238	8.08598
13	0.975947	13.229	0.903043	7.28828	0.961665	8.28141
14	0.962742	10.5296	0.987554	15.4834	0.951707	9.1668
15	0.968117	11.5837	0.886287	6.67176	0.931229	8.64597
16	0.742397	3.47853	0.875151	6.11042	0.923919	7.70349
17	0.984827	11.6164	0.94008	7.85172	0.990491	12.0695
18	0.969178	11.8845	0.994771	16.5605	0.70455	2.91053
19	0.988077	14.7155	0.99637	15.2894	0.975051	7.00224
22	0.985702	13.0089	0.988604	12.6189	0.855176	4.72855
23	0.988978	13.8503	0.994651	19.7149	0.966099	10.2986
24	0.958791	10.5963	0.935971	9.04631	0.816739	3.83348
25	0.91144	6.27307	0.951298	7.02976	0.978196	13.007
26	0.971135	12.4278	0.971844	12.2341	0.875193	4.62975
28	0.776273	3.73865	0.919455	8.07331	0.728645	3.15338
29	0.942935	9.13177	0.991494	15.4984	0.894318	6.02409
30	0.993288	18.539	0.985447	13.815	0.96688	11.7657
31	0.936605	8.66067	0.991799	15.295	0.924364	8.1337
32	0.898519	6.07298	0.987531	11.9082	0.98606	14.9415
33	0.939363	7.51809	0.973915	12.8775	0.992158	13.5484
34	0.684032	2.54774	0.986422	14.1879	0.822141	4.84317
35	0.973558	12.5573	0.972448	11.9905	0.96217	6.78987
	0.935038	10.2977	0.965308	12.0683	0.907211	7.45954
