# Supplementary material for: Validation of a Kinect V2 based rehabilitation game
Source: PLoS One. 2018 Aug 24;13(8):e0202338. doi: 10.1371/journal.pone.0202338 (PMC6108894; doi:10.1371/journal.pone.0202338)
Supplement: S1 Dataset — (ZIP) [file pone.0202338.s004.zip › S1-Dataset-Spatiotemporal_Accuracy/SittingFar/RElbow-SpatioAccracy.xlsx]

## Sheet: Sheet1
ID	corr_x	SNR_x	corr_y	SNR_y	corr_z	SNR_z
2	0.993256	15.9881	0.983364	14.1584	0.997372	21.8119
4	0.893109	6.84581	0.955408	10.5426	0.974036	12.6471
5	0.996277	16.3742	0.968056	11.8111	0.993962	19.13
6	0.870495	6.04244	0.712594	2.38069	0.882734	5.68773
7	0.993121	18.3059	0.991541	16.5533	0.980026	13.878
8	0.976665	13.35	0.987814	14.8528	0.977721	13.4582
9	0.963129	10.6629	0.939767	8.5514	0.981786	14.4248
10	0.980065	14.0022	0.979661	13.3865	0.993922	17.7853
11	0.958784	10.888	0.955903	10.5685	0.942219	9.3811
12	0.898265	7.0241	0.976577	13.3114	0.954766	10.5303
13	0.969322	11.7207	0.896002	7.00531	0.95873	10.9102
14	0.826075	4.60813	0.983412	13.1443	0.978656	13.2632
15	0.982601	14.6219	0.961145	11.1563	0.977412	13.4908
16	0.87685	6.36101	0.942565	9.35413	0.871991	6.00339
17	0.972491	11.7298	0.98073	13.9075	0.974687	12.9719
18	0.994664	17.9499	0.977634	13.1004	0.995575	20.5031
19	0.956566	10.5723	0.972721	12.5623	0.981146	14.063
22	0.979628	13.9221	0.992792	18.2714	0.997671	19.9224
23	0.948653	8.8858	0.985796	15.4747	0.993622	18.7946
24	0.989929	15.8564	0.936097	9.06291	0.98891	16.4603
25	0.618735	1.89249	0.911697	4.97856	0.976094	9.77855
26	0.99189	15.8913	0.964385	11.5491	0.993161	18.6077
28	0.563476	0.498818	0.888428	6.40877	0.879367	4.66824
29	0.928511	8.55284	0.980714	13.9646	0.966012	11.5334
30	0.99324	18.4907	0.855137	5.08814	0.921887	7.9404
31	0.967805	11.2464	0.986361	15.6502	0.992899	11.6013
32	0.98795	14.8422	0.979541	12.8279	0.88857	6.47696
33	0.894402	5.50517	0.995087	19.8642	0.800863	3.33917
34	0.978731	13.185	0.971297	11.8818	0.983893	13.6215
35	0.979584	13.9335	0.952266	10.3007	0.99213	18.0147
	0.930809	11.325	0.95215	11.7223	0.959727	13.0233
