# Supplementary material for: Validation of a Kinect V2 based rehabilitation game
Source: PLoS One. 2018 Aug 24;13(8):e0202338. doi: 10.1371/journal.pone.0202338 (PMC6108894; doi:10.1371/journal.pone.0202338)
Supplement: S1 Dataset — (ZIP) [file pone.0202338.s004.zip › S1-Dataset-Spatiotemporal_Accuracy/SittingFar/RHand-SpatioAccracy.xlsx]

## Sheet: Sheet1
ID	corr_x	SNR_x	corr_y	SNR_y	corr_z	SNR_z
2	0.996529	20.8137	0.989212	16.4679	0.998461	24.3927
4	0.835904	5.07247	0.962163	11.279	0.97719	13.3155
5	0.996308	20.7983	0.981677	14.3011	0.996189	20.5877
6	0.977318	12.5583	0.960611	10.8819	0.907303	7.47436
7	0.987526	15.7994	0.993488	18.6983	0.9956	19.439
8	0.966239	10.5838	0.99164	17.4425	0.982371	14.0965
9	0.963457	11.0572	0.991881	17.0785	0.987129	14.2914
10	0.990408	16.9614	0.997881	20.7283	0.997345	19.8527
11	0.943955	8.01887	0.959253	10.976	0.950187	9.85159
12	0.94117	9.3429	0.985476	15.0214	0.966617	11.5467
13	0.960625	10.5854	0.973379	12.654	0.94844	8.9931
14	0.840026	4.53771	0.993078	18.4483	0.986328	14.346
15	0.982294	14.4848	0.985241	15.1591	0.986091	14.4982
16	0.878547	6.12296	0.968347	11.9875	0.858323	5.6044
17	0.951616	4.65983	0.996919	19.7101	0.99502	19.0074
18	0.998864	26.2424	0.995748	20.4593	0.998079	21.1948
19	0.975797	12.239	0.996048	20.8432	0.989675	16.2915
22	0.991944	17.9303	0.9895	15.9124	0.998252	21.6698
23	0.925107	8.12592	0.98489	14.9875	0.99483	19.4804
24	0.990666	16.3913	0.966498	11.7441	0.991317	17.1758
25	0.982536	13.0978	0.986237	14.6429	0.99607	20.9487
26	0.991423	17.4642	0.977166	13.4452	0.994302	18.9677
28	0.540724	0.203074	0.814366	4.24045	0.911087	7.2535
29	0.842477	5.06049	0.984227	15.0446	0.97125	12.1984
30	0.996086	20.4303	0.994681	19.6442	0.994892	15.9966
31	0.973228	12.4078	0.991652	16.8281	0.995154	17.9087
32	0.9772	12.8348	0.984064	14.9904	0.98815	16.1934
33	0.984538	13.9219	0.998734	25.4065	0.989646	15.1061
34	0.969778	12.2177	0.996297	17.4701	0.989876	15.8899
35	0.993775	16.7734	0.986798	11.8171	0.998219	23.7621
	0.944869	12.5579	0.979238	15.6103	0.97778	15.9112
