# Supplementary material for: Validation of a Kinect V2 based rehabilitation game
Source: PLoS One. 2018 Aug 24;13(8):e0202338. doi: 10.1371/journal.pone.0202338 (PMC6108894; doi:10.1371/journal.pone.0202338)
Supplement: S1 Dataset — (ZIP) [file pone.0202338.s004.zip › S1-Dataset-Spatiotemporal_Accuracy/SittingFar/RHip-RASI-RPSI-SpatioAccracy.xlsx]

## Sheet: Sheet1
ID	corr_x	SNR_x	corr_y	SNR_y	corr_z	SNR_z
2	0.973946	12.4792	0.85742	-2.4422	0.833794	4.49997
4	0.362276	0.331527	0.642311	2.20261	0.693965	0.121611
5	0.951296	9.53425	0.536983	-3.24641	0.563944	-1.24586
6	0.769745	3.73254	0.856306	1.13785	0.919618	4.14688
7	0.935434	5.3442	0.646588	-1.22401	0.856515	-3.275
8	0.868306	4.67373	0.926606	8.46997	0.590124	0.466285
9	0.685722	0.340542	0.86396	0.218791	0.584998	1.22565
10	0.908838	3.15582	0.82142	1.15902	0.177275	-4.43983
11	0.784644	3.83241	0.219664	0.0119001	0.524028	0.454799
12	0.803878	4.36117	0.910767	5.43063	0.240529	-2.96809
13	0.888556	6.49107	0.534235	0.212977	0.829006	-2.98225
14	0.842927	4.79154	0.88473	3.98888	0.745218	3.51604
15	0.945104	6.59625	0.73547	2.44601	0.5197	0.175727
16	0.752511	3.31811	0.715928	1.43769	0.5199	0.671482
17	-0.562475	-6.76069	0.737529	-5.64869	0.260231	-12.8548
18	0.796989	3.88742	0.950934	5.44281	0.858974	5.80348
19	0.855252	5.06559	0.598433	-8.71868	0.71601	2.20323
22	0.955017	6.54866	0.916443	5.54133	0.515619	1.30909
23	0.975109	11.4684	0.92667	8.3845	0.710545	2.75599
24	0.88867	6.77154	0.707299	-3.47741	0.632923	0.791848
25	0.779975	3.18507	0.872703	4.08959	0.63381	-8.93785
26	0.950812	10.1792	0.562012	-1.9962	0.795598	3.89815
28	0.791947	4.2298	0.8932	6.71931	0.80971	4.54882
29	0.824188	4.27868	0.862068	3.74099	0.58869	-1.89529
30	0.906833	5.85861	0.542361	-9.13515	0.931846	6.21446
31	0.417302	-0.548246	0.802743	2.2832	0.705115	2.92951
32	0.777378	4.01965	0.974547	10.2789	0.547545	-8.19096
33	0.689316	2.76095	0.991846	15.8537	0.597933	0.0748845
34	0.521161	1.23533	0.862752	5.09429	0.864587	5.79428
35	0.972333	12.6152	0.852631	0.246293	0.85934	1.51566
	0.7671	4.79258	0.773552	1.95008	0.654236	0.21093
