# Supplementary material for: Validation of a Kinect V2 based rehabilitation game
Source: PLoS One. 2018 Aug 24;13(8):e0202338. doi: 10.1371/journal.pone.0202338 (PMC6108894; doi:10.1371/journal.pone.0202338)
Supplement: S1 Dataset — (ZIP) [file pone.0202338.s004.zip › S1-Dataset-Spatiotemporal_Accuracy/SittingFar/RHip-RASI-SpatioAccracy.xlsx]

## Sheet: Sheet1
ID	corr_x	SNR_x	corr_y	SNR_y	corr_z	SNR_z
2	0.973416	11.8249	0.916818	2.57972	0.362197	-2.26887
4	0.367459	0.399317	0.39208	-0.110415	0.647452	-0.056969
5	0.953726	10.3118	0.720475	0.753785	0.538993	-2.59879
6	0.767942	3.86916	0.529905	-2.50959	0.484252	-2.83617
7	0.931444	4.95425	0.677343	1.61658	0.792426	-5.52616
8	0.853459	4.39939	0.917038	7.93433	0.53203	-0.879446
9	0.478184	0.387315	0.843556	5.0193	0.774217	2.52805
10	0.913315	3.1064	0.827959	2.22563	0.520797	0.914128
11	0.679546	2.10203	0.116694	0.0182162	0.525148	0.241793
12	0.762237	3.64774	0.935093	8.57171	0.348547	-0.405845
13	0.781022	3.62664	0.572581	-0.658196	0.903528	-15.2843
14	0.910505	7.58225	0.950693	9.8976	0.658197	2.46473
15	0.943116	7.10753	0.755017	3.21936	0.328647	-2.34469
16	0.747419	3.24477	0.719545	2.61307	0.770729	2.34221
17	0.917176	5.74094	0.669733	-6.9781	0.624213	-10.0215
18	0.812587	4.68269	0.922708	3.79064	0.812006	4.37885
19	0.868943	4.92062	0.676632	-2.91043	0.846057	5.387
22	0.951756	7.03933	0.866132	3.60187	0.37964	-0.653764
23	0.977419	12.1136	0.939628	9.25495	0.819433	3.36981
24	0.891748	6.88059	0.737579	-2.02847	0.757336	-2.42965
25	0.741856	2.50572	0.870142	6.1394	0.608071	-6.14431
26	0.951949	10.2356	0.66172	-0.00516844	0.473186	-4.09929
28	0.78315	4.10255	0.90119	6.66254	0.6727	2.564
29	0.803924	4.14533	0.874941	3.96948	0.73688	-0.0146438
30	0.87042	6.06272	0.633944	-0.730103	0.945005	9.63931
31	0.321451	-1.06651	0.774882	2.76161	0.629303	2.16403
32	0.765113	3.33962	0.919597	1.74558	0.641992	-3.32525
33	0.63283	2.22191	0.985571	11.6736	0.419926	-0.563851
34	0.49881	1.15541	0.833773	3.92434	0.766766	3.26463
35	0.97393	12.8399	0.920076	2.20009	0.893171	-14.6314
	0.794195	5.11611	0.768768	2.8081	0.640428	-1.16088
