# Supplementary material for: Validation of a Kinect V2 based rehabilitation game
Source: PLoS One. 2018 Aug 24;13(8):e0202338. doi: 10.1371/journal.pone.0202338 (PMC6108894; doi:10.1371/journal.pone.0202338)
Supplement: S1 Dataset — (ZIP) [file pone.0202338.s004.zip › S1-Dataset-Spatiotemporal_Accuracy/SittingFar/RShoulder-SpatioAccracy.xlsx]

## Sheet: Sheet1
ID	corr_x	SNR_x	corr_y	SNR_y	corr_z	SNR_z
2	0.985245	15.3115	0.973008	11.1046	0.953705	10.316
4	0.845813	5.44624	0.884246	6.61023	0.884944	6.19286
5	0.968975	11.304	0.971034	10.5071	0.949008	9.82029
6	0.976908	12.0195	0.977384	13.0995	0.966457	7.33834
7	0.959662	10.0294	0.967298	10.8306	0.91196	7.2796
8	0.957393	10.7837	0.976137	11.0613	0.870608	4.96741
9	0.950527	10.0994	0.932015	8.47827	0.970946	11.1247
10	0.97739	12.353	0.977807	9.22603	0.977098	12.8631
11	0.965518	11.623	0.976524	12.2669	0.843423	5.03929
12	0.887968	6.74376	0.990345	16.5161	0.979815	10.564
13	0.968123	11.4933	0.952472	10.2906	0.93911	8.23189
14	0.934176	8.56765	0.991141	15.4015	0.903914	7.15288
15	0.975003	12.8125	0.926418	8.04548	0.913646	5.4875
16	0.715524	2.39843	0.924043	8.33853	0.894437	6.98492
17	0.996287	10.2016	0.968281	8.64333	0.976547	11.8477
18	0.933382	8.9004	0.98664	15.7319	0.982937	12.0384
19	0.92698	8.31157	0.966979	11.4544	0.944886	7.94221
22	0.980061	13.6404	0.971168	9.8876	0.98322	14.1154
23	0.964521	10.947	0.990285	16.3382	0.958932	10.9438
24	0.967433	11.215	0.942127	8.97992	0.930951	8.48862
25	0.979292	7.95596	0.873083	5.69263	0.929444	8.65984
26	0.985941	15.287	0.948805	9.07109	0.951365	10.0898
28	0.647712	1.91484	0.94039	9.31706	0.85421	5.65974
29	0.821746	4.67823	0.986188	13.3773	0.964982	7.373
30	0.993646	17.2919	0.922502	6.60852	0.949518	9.26487
31	0.860269	5.25925	0.956322	8.31574	0.916344	5.01702
32	0.984842	12.3668	0.993486	13.0752	0.603107	1.59013
33	0.846424	5.46953	0.987285	15.2355	0.932969	8.45664
34	0.693747	1.78062	0.978976	12.6846	0.865202	5.99362
35	0.97594	13.0522	0.989164	15.7861	0.884327	6.34398
	0.920882	9.64192	0.960718	11.0659	0.9196	8.23959
