# Supplementary material for: Validation of a Kinect V2 based rehabilitation game
Source: PLoS One. 2018 Aug 24;13(8):e0202338. doi: 10.1371/journal.pone.0202338 (PMC6108894; doi:10.1371/journal.pone.0202338)
Supplement: S1 Dataset — (ZIP) [file pone.0202338.s004.zip › S1-Dataset-Spatiotemporal_Accuracy/SittingFar/SpineBase-LRASI-LRPSI-SpatioAccracy.xlsx]

## Sheet: Sheet1
ID	corr_x	SNR_x	corr_y	SNR_y	corr_z	SNR_z
2	0.978894	13.3075	0.856686	-1.01841	0.691927	2.70152
4	0.445573	0.819513	0.961183	3.96189	0.315812	-4.39721
5	0.978416	13.622	0.662383	-1.4391	0.626901	-0.863192
6	0.804762	4.48339	0.837933	-1.04184	0.961608	2.29234
7	0.933491	5.2815	0.7119	0.305002	0.814392	-3.08631
8	0.952839	5.88638	0.915989	7.6547	0.475679	-1.04688
9	0.902912	4.37722	0.872604	-0.573576	0.731793	2.30321
10	0.938278	4.05348	0.858229	2.38213	0.292394	-8.03853
11	0.778144	3.42483	0.302508	-0.663914	0.530337	0.521251
12	0.859335	5.71748	0.945594	8.64317	0.559583	-4.77322
13	0.954032	9.70224	0.703004	2.64407	0.589802	1.26268
14	0.653163	2.40249	0.89393	3.61767	0.44518	-0.838041
15	0.95984	7.16418	0.755278	2.82782	0.273015	-4.3408
16	0.780885	3.92016	0.692837	1.53526	0.461866	-1.81945
17	-0.138242	-6.1947	0.657111	-4.11521	0.725028	-11.0717
18	0.935721	9.0316	0.875138	4.58285	0.384386	-6.88069
19	0.951191	7.94119	0.634474	-7.01616	0.493839	-4.83509
22	0.981846	7.08733	0.897271	4.51906	0.549341	0.300888
23	0.981286	9.71692	0.929107	8.60494	0.767504	1.41372
24	0.952437	10.0966	0.744447	-1.08551	0.62916	-0.15508
25	0.904219	7.37071	0.864312	4.35508	0.600707	-18.6512
26	0.982198	14.4871	0.663289	-0.188586	0.83492	3.80832
28	0.803943	4.45314	0.886426	6.66426	0.586989	-0.953619
29	0.916473	5.47148	0.864026	2.59456	0.57574	-5.77754
30	0.938631	5.992	0.577997	-8.75703	0.91385	7.35565
31	0.520777	1.37314	0.863511	2.87705	0.477116	1.1216
32	0.946282	8.74694	0.95827	9.38642	0.159235	-2.60622
33	0.876177	5.19842	0.994466	17.7224	0.493018	-2.21808
34	0.687366	2.27537	0.846099	4.52881	0.757844	1.12913
35	0.990897	15.3513	0.925088	2.29533	0.828376	2.22588
	0.838392	6.4187	0.805036	2.52677	0.584911	-1.86389
