# Supplementary material for: Validation of a Kinect V2 based rehabilitation game
Source: PLoS One. 2018 Aug 24;13(8):e0202338. doi: 10.1371/journal.pone.0202338 (PMC6108894; doi:10.1371/journal.pone.0202338)
Supplement: S1 Dataset — (ZIP) [file pone.0202338.s004.zip › S1-Dataset-Spatiotemporal_Accuracy/SittingFar/SpineBase-LRASI-SpatioAccracy.xlsx]

## Sheet: Sheet1
ID	corr_x	SNR_x	corr_y	SNR_y	corr_z	SNR_z
2	0.977727	13.3038	0.924994	3.73897	0.247848	-14.0947
4	0.46471	0.937871	0.928038	3.4207	-0.915446	-2.50437
5	0.980868	14.0639	0.793708	1.86542	0.412043	-16.6683
6	0.797094	4.22289	0.483115	-4.14289	0.66439	2.01262
7	0.930356	4.7833	0.745704	3.13865	0.429045	-13.199
8	0.935452	5.5774	0.868684	5.20038	0.660938	-0.198122
9	0.827709	4.62792	0.875844	5.42615	0.673805	2.27013
10	0.925485	3.89928	0.841061	2.98707	0.593817	-5.66672
11	0.845479	5.446	0.157747	-0.32208	0.507577	0.252831
12	0.853758	5.61669	0.966761	11.4318	0.533171	-9.20894
13	0.936402	8.55831	0.771863	3.73688	0.456501	-7.95649
14	0.739338	3.365	0.954445	10.4334	0.439674	-3.65073
15	0.947321	7.91441	0.770355	3.18264	0.463328	-1.42636
16	0.775785	3.81536	0.812681	4.53885	0.641844	-11.1727
17	0.656672	2.28156	0.610465	-6.21341	0.828586	-10.8504
18	0.932536	8.58937	0.797387	2.99413	-0.00037689	-10.5072
19	0.954315	7.52885	0.684826	-2.54471	0.620566	-3.01252
22	0.981913	7.2954	0.873867	3.97105	0.410027	-0.189369
23	0.983138	10.4522	0.947415	9.88981	0.405381	-4.51326
24	0.953369	10.3572	0.789214	0.0970415	0.339037	-15.1774
25	0.938526	9.0788	0.876463	6.31931	-0.666586	-11.2198
26	0.981119	14.2524	0.753502	1.85067	0.749027	-7.54029
28	0.799226	4.40708	0.892477	6.64677	0.596755	-3.66992
29	0.913283	5.90445	0.861172	2.65944	0.413045	-15.2619
30	0.935014	6.27713	0.480975	-4.97791	0.817415	-8.62509
31	0.532077	1.43463	0.83955	3.67415	0.738516	3.35594
32	0.94857	9.39285	0.930813	2.53825	0.662377	-10.8271
33	0.87416	5.43893	0.992819	12.9752	0.132027	-2.35076
34	0.653968	1.94293	0.819989	3.54524	0.151171	-6.14593
35	0.990934	14.928	0.86462	2.15484	0.826421	1.09443
	0.865543	6.85646	0.797018	3.34052	0.427731	-6.22172
