# Supplementary material for: Validation of a Kinect V2 based rehabilitation game
Source: PLoS One. 2018 Aug 24;13(8):e0202338. doi: 10.1371/journal.pone.0202338 (PMC6108894; doi:10.1371/journal.pone.0202338)
Supplement: S1 Dataset — (ZIP) [file pone.0202338.s004.zip › S1-Dataset-Spatiotemporal_Accuracy/SittingFar/SpineMid-CLAV-SpatioAccracy.xlsx]

## Sheet: Sheet1
ID	corr_x	SNR_x	corr_y	SNR_y	corr_z	SNR_z
2	0.960779	10.257	0.959122	9.03753	0.534362	1.4542
4	0.733324	3.31642	0.823902	4.91305	0.723522	3.21123
5	0.973208	9.82273	0.924844	8.11814	0.773305	3.09355
6	0.959024	9.37194	0.882266	6.49561	0.754169	3.20136
7	0.920914	6.99153	0.897954	7.11873	0.834861	5.17016
8	0.950747	9.96618	0.904709	7.2133	0.898029	6.20412
9	0.97813	13.0312	0.931272	8.04016	0.879279	5.78696
10	0.982231	13.1977	0.905452	7.03617	0.684235	1.8803
11	0.966834	11.8425	0.932845	8.31375	0.773788	3.55693
12	0.932734	8.85984	0.981917	13.7982	0.916924	7.33412
13	0.957532	10.4589	0.570541	0.822102	0.964497	7.78125
14	0.902582	7.30506	0.988687	12.9872	0.878999	4.35383
15	0.968622	11.7675	0.848538	5.38887	0.7901	3.04045
16	0.674379	2.18772	0.916527	7.93803	0.850389	5.50322
17	0.534419	-4.68622	0.553698	-0.0357313	0.957227	10.6564
18	0.717985	2.83608	0.974545	11.5337	0.966781	7.97748
19	0.902342	7.28579	0.987286	12.0746	0.920024	5.67421
22	0.964079	11.3298	0.922466	6.65802	0.932678	7.51751
23	0.972736	12.2961	0.975203	12.388	0.951316	7.32728
24	0.948897	8.55974	0.84399	5.28207	0.775308	3.48924
25	0.920418	8.12156	0.752858	3.5431	0.791704	2.47319
26	0.987877	11.462	0.861126	5.39125	0.736967	2.05745
28	0.676912	2.47505	0.899284	7.08432	0.705663	2.97618
29	0.727476	2.48154	0.919162	6.43008	0.963192	8.86271
30	0.984111	10.2678	0.610449	1.2701	0.896436	4.03517
31	0.528149	-0.114839	0.982234	14.4918	0.879048	3.92297
32	0.944284	8.5219	0.982947	14.2606	0.93936	6.6923
33	0.534339	1.16046	0.972105	10.3139	0.912774	5.10602
34	0.798196	4.13933	0.951561	10.2098	0.930615	4.39464
35	0.988925	11.6484	0.957544	8.63398	0.636592	2.07015
	0.866406	7.5387	0.887168	7.89168	0.838405	4.89348
