# Supplementary material for: Validation of a Kinect V2 based rehabilitation game
Source: PLoS One. 2018 Aug 24;13(8):e0202338. doi: 10.1371/journal.pone.0202338 (PMC6108894; doi:10.1371/journal.pone.0202338)
Supplement: S1 Dataset — (ZIP) [file pone.0202338.s004.zip › S1-Dataset-Spatiotemporal_Accuracy/SortingGame/LElbow-SpatioAccracy.xlsx]

## Sheet: Sheet1
ID	corr_x	SNR_x	corr_y	SNR_y	corr_z	SNR_z
2	0.986494	13.7468	0.992191	15.2319	0.965429	11.4246
4	0.955844	9.46198	0.983036	14.6592	0.976409	13.2913
5	0.996559	16.5381	0.992784	16.7291	0.974479	12.9565
6	0.978911	12.7683	0.972626	12.6724	0.975345	13.1039
7	0.977741	11.8734	0.970155	12.2898	0.911336	7.63913
8	0.945134	8.7458	0.92887	8.60575	0.936446	9.06432
9	0.971299	11.1597	0.963135	11.2668	0.947536	9.83197
10	0.935273	8.48419	0.965595	11.5834	0.820626	4.33279
11	0.917011	7.79459	0.943156	9.55549	0.926753	8.41471
12	0.979916	11.7512	0.99236	16.374	0.96275	11.101
13	0.961284	10.2997	0.947539	9.86191	0.902615	7.10516
14	0.955486	9.74553	0.972236	12.6045	0.935216	9.01655
15	0.891991	6.85164	0.856931	5.63162	0.946336	9.80871
16	0.992485	16.0798	0.997253	16.1341	0.967689	11.1936
17	0.993693	14.7456	0.997997	18.2044	0.990281	14.8121
18	0.980901	12.7698	0.998566	15.6219	0.943241	7.85428
19	0.988725	13.4518	0.980629	14.1449	0.935795	7.2874
22	0.992772	10.9021	0.964449	11.4385	0.953235	10.2354
23	0.992237	14.7124	0.990441	16.5495	0.977114	11.3732
24	0.991675	15.3454	0.990009	15.2507	0.974842	12.8818
25	0.994531	12.4967	0.996557	20.1397	0.906449	7.3981
26	0.975725	12.9505	0.991455	14.6938	0.948151	9.64931
28	0.965558	10.7358	0.990902	16.5141	0.960973	11.0806
29	0.990118	14.0686	0.994187	18.1208	0.967237	11.3767
30	0.992859	16.7578	0.993282	17.7519	0.986896	15.0831
31	0.988	14.077	0.997195	21.9699	0.844127	5.2496
32	0.977139	11.0335	0.993399	18.6279	0.971248	11.4778
33	0.972561	10.2335	0.991807	17.5641	0.918515	8.05863
34	0.973639	10.1362	0.890494	6.81479	0.885864	5.59165
35	0.989629	14.5959	0.984736	14.3547	0.971948	12.5062
	0.973506	12.1438	0.974132	14.3654	0.942829	10.0067
