# Supplementary material for: Validation of a Kinect V2 based rehabilitation game
Source: PLoS One. 2018 Aug 24;13(8):e0202338. doi: 10.1371/journal.pone.0202338 (PMC6108894; doi:10.1371/journal.pone.0202338)
Supplement: S1 Dataset — (ZIP) [file pone.0202338.s004.zip › S1-Dataset-Spatiotemporal_Accuracy/SortingGame/LHand-SpatioAccracy.xlsx]

## Sheet: Sheet1
ID	corr_x	SNR_x	corr_y	SNR_y	corr_z	SNR_z
2	0.970032	12.2631	0.99282	17.5085	0.993333	18.7214
4	0.948229	9.96275	0.977288	13.459	0.984623	14.7162
5	0.994699	18.8907	0.995771	20.2902	0.996323	21.2658
6	0.987439	13.9881	0.982386	14.5366	0.98896	16.5332
7	0.935721	9.04131	0.968276	12.0148	0.965687	11.6988
8	0.922234	8.25208	0.938786	9.18233	0.96705	11.7971
9	0.96896	11.9722	0.958717	10.9002	0.982687	14.5419
10	0.909678	7.59378	0.973904	12.7795	0.932004	8.30222
11	0.893726	6.55209	0.941688	9.45983	0.923405	8.15556
12	0.93428	8.9537	0.991476	16.9898	0.991546	17.5492
13	0.942407	9.21057	0.957341	10.7799	0.975452	12.6895
14	0.908184	7.49003	0.976143	13.2631	0.97948	13.565
15	0.893139	6.73696	0.902812	7.31247	0.981723	14.1945
16	0.995641	20.5327	0.997528	22.9046	0.991128	16.81
17	0.995044	19.89	0.996854	22.0031	0.999212	27.2066
18	0.968345	12.0307	0.998492	21.1847	0.981498	12.7269
19	0.990977	17.0132	0.995287	19.9943	0.999042	26.5452
22	0.995047	12.6135	0.956713	9.82824	0.950224	9.93422
23	0.983737	14.9042	0.991517	17.6337	0.995055	18.8993
24	0.989223	16.182	0.990921	17.1384	0.994877	19.6402
25	0.99594	20.3202	0.995563	19.2256	0.995617	19.9975
26	0.989334	16.4325	0.994355	17.6701	0.989569	16.8238
28	0.955191	10.2053	0.991178	17.5169	0.982777	14.1523
29	0.988499	14.3355	0.993828	19.0075	0.997436	22.6788
30	0.985941	15.3789	0.990497	17.196	0.996557	21.5212
31	0.992996	18.4276	0.99879	25.1286	0.955995	10.6123
32	0.881174	6.31465	0.9952	19.7428	0.991809	17.7403
33	0.969009	12.1106	0.997592	20.0274	0.981254	14.17
34	0.967486	11.9237	0.961937	11.2645	0.976599	12.0634
35	0.983003	14.4455	0.986647	15.4509	0.993531	18.4108
	0.961177	12.7989	0.979677	16.0464	0.981148	16.1221
