# Supplementary material for: Validation of a Kinect V2 based rehabilitation game
Source: PLoS One. 2018 Aug 24;13(8):e0202338. doi: 10.1371/journal.pone.0202338 (PMC6108894; doi:10.1371/journal.pone.0202338)
Supplement: S1 Dataset — (ZIP) [file pone.0202338.s004.zip › S1-Dataset-Spatiotemporal_Accuracy/SortingGame/LHip-LASI-LPSI-SpatioAccracy.xlsx]

## Sheet: Sheet1
ID	corr_x	SNR_x	corr_y	SNR_y	corr_z	SNR_z
2	0.926292	8.17115	0.911863	7.7244	0.978963	4.54824
4	0.955007	7.6639	0.963901	10.4146	0.799031	-13.772
5	0.873058	5.95937	0.933674	8.91902	0.954577	4.28543
6	0.907692	6.39095	0.982717	12.6938	0.940923	-2.13812
7	0.876571	5.3694	0.780388	1.7545	0.899782	-1.76891
8	0.86117	5.15374	0.944025	8.35235	0.812552	-1.21891
9	0.908795	5.29215	0.955603	9.42158	0.897208	-2.17677
10	0.894059	6.90451	0.928192	7.54356	0.831536	-0.21069
11	0.944467	9.49878	0.867089	5.13274	0.825553	-5.23995
12	0.936488	8.96706	0.951154	10.0252	0.904709	-5.19328
13	0.915742	7.00884	0.908159	7.44992	0.691862	-8.29323
14	0.963399	10.943	0.934717	8.8837	0.885002	-4.55458
15	0.828998	4.80541	0.842936	4.34772	0.838479	-6.52878
16	0.97964	13.9012	0.955058	9.87677	0.762541	-11.4785
17	0.938268	8.59696	0.964834	9.9769	0.92399	-4.85449
18	0.381491	0.465571	0.784014	1.4895	0.966641	-6.33598
19	0.960225	10.405	0.985381	13.4042	0.861457	-2.26442
22	0.854906	5.60098	0.815993	2.64578	0.587534	-5.75933
23	0.765281	2.21876	0.876458	6.33444	0.958747	-0.432151
24	0.88328	6.57888	0.954508	10.4963	0.969575	3.61291
25	0.975365	5.91428	0.980941	10.8438	0.890834	-2.61753
26	0.946289	9.43077	0.965641	11.6456	0.974864	0.958635
28	0.883955	6.06981	0.961439	10.8314	0.883181	-4.24206
29	0.957203	8.37141	0.965501	11.0371	0.909313	-9.80176
30	0.940595	7.5999	0.896097	6.19846	0.964901	-7.69832
31	0.973039	10.3613	0.961153	10.5331	0.865237	-10.0418
32	0.961613	7.39177	0.968679	12.0739	0.844589	-7.36231
33	0.927975	5.71215	0.97084	10.7486	0.766099	-4.2248
34	0.874298	5.96102	0.741289	2.82744	0.884087	-4.52644
35	0.913398	7.66435	0.975132	12.7578	0.968278	5.37881
	0.896952	7.14574	0.920913	8.54614	0.874735	-3.79837
