# Supplementary material for: Validation of a Kinect V2 based rehabilitation game
Source: PLoS One. 2018 Aug 24;13(8):e0202338. doi: 10.1371/journal.pone.0202338 (PMC6108894; doi:10.1371/journal.pone.0202338)
Supplement: S1 Dataset — (ZIP) [file pone.0202338.s004.zip › S1-Dataset-Spatiotemporal_Accuracy/SortingGame/LHip-LASI-SpatioAccracy.xlsx]

## Sheet: Sheet1
ID	corr_x	SNR_x	corr_y	SNR_y	corr_z	SNR_z
2	0.889112	6.2594	0.942579	9.21037	0.975692	4.46456
4	0.829937	4.74083	0.862468	5.68506	0.847855	-7.11575
5	0.926833	8.27418	0.946736	9.84095	0.939711	3.68627
6	0.988049	12.8876	0.977355	11.5652	0.544821	-13.3369
7	0.805601	4.52878	0.282815	-1.28812	0.825924	0.254704
8	0.890295	6.51129	0.923743	6.86373	0.876756	-1.60722
9	0.899865	6.60022	0.903156	6.03982	0.742832	-3.29905
10	0.928646	7.86258	0.905725	7.34093	0.895306	2.75601
11	0.933147	8.87601	0.926324	8.0558	0.851563	-3.47131
12	0.910378	7.63517	0.96831	12.0428	0.905703	-6.12725
13	0.826057	4.96761	0.775927	2.76419	0.853811	-0.879045
14	0.930403	8.56543	0.929253	8.64839	0.877673	0.966921
15	0.832774	5.08972	0.863885	5.94916	0.709971	-5.75313
16	0.871871	2.03617	0.97756	10.8307	0.91317	-4.40671
17	0.897706	5.89133	0.981372	12.4224	0.95819	-1.63775
18	0.911993	7.44787	0.219905	0.0951137	0.8957	-3.68723
19	0.871635	6.16352	0.987803	13.3807	0.853659	1.54495
22	0.921896	2.7595	0.870749	5.87194	0.728485	-6.23308
23	0.963662	9.63877	0.873237	6.24324	0.957774	-3.54346
24	0.915309	7.86041	0.940402	9.30378	0.963336	3.5068
25	0.90892	7.54951	0.989917	9.22737	0.925258	-3.65917
26	0.936173	9.05706	0.9312	8.69981	0.947297	2.1603
28	0.823641	4.59503	0.899221	6.53566	0.892124	-0.4946
29	0.94198	7.28698	0.975414	10.0279	0.96907	-4.80548
30	0.946638	9.37591	0.573784	1.21746	0.941706	1.1603
31	0.951935	8.65009	0.972079	11.7524	0.953538	-8.96578
32	0.871585	6.13945	0.978467	13.501	0.515748	-14.2976
33	0.870448	6.14029	0.971971	10.0241	0.846563	-2.58618
34	0.918896	6.90567	0.791158	4.21177	0.875935	1.2514
35	0.944174	9.48935	0.97067	11.7581	0.969452	6.22885
	0.901985	6.99286	0.870439	7.92739	0.865154	-2.26419
