# Supplementary material for: Validation of a Kinect V2 based rehabilitation game
Source: PLoS One. 2018 Aug 24;13(8):e0202338. doi: 10.1371/journal.pone.0202338 (PMC6108894; doi:10.1371/journal.pone.0202338)
Supplement: S1 Dataset — (ZIP) [file pone.0202338.s004.zip › S1-Dataset-Spatiotemporal_Accuracy/SortingGame/LShoulder-SpatioAccracy.xlsx]

## Sheet: Sheet1
ID	corr_x	SNR_x	corr_y	SNR_y	corr_z	SNR_z
2	0.95594	8.49063	0.979376	13.0103	0.973123	12.4561
4	0.954999	7.833	0.973322	11.2761	0.947407	8.59705
5	0.964751	9.80067	0.981669	13.9505	0.967696	11.9225
6	0.921436	7.84064	0.978493	13.4782	0.942361	8.45221
7	0.96999	8.59882	0.986879	10.1541	0.959755	9.52743
8	0.945621	7.45068	0.962401	10.5864	0.921357	7.14544
9	0.95197	9.23466	0.976771	11.0868	0.92912	7.82343
10	0.961804	10.5703	0.98291	12.0914	0.949078	9.5937
11	0.936099	8.59132	0.96075	10.9031	0.932561	8.48069
12	0.972039	10.476	0.987321	14.6163	0.953026	9.51017
13	0.978226	12.8523	0.95242	9.30049	0.906438	7.21734
14	0.902655	7.01176	0.970682	11.5265	0.959574	10.1776
15	0.877697	6.225	0.955567	9.18308	0.916368	7.57573
16	0.993182	13.3602	0.986857	15.5384	0.981694	10.6038
17	0.987468	10.813	0.991402	15.8441	0.972658	10.7493
18	0.984558	9.55564	0.990347	10.0725	0.973738	11.6359
19	0.906056	7.27478	0.978055	13.57	0.715333	-0.562393
22	0.970627	12.02	0.994499	15.0558	0.865495	5.762
23	0.973172	10.7505	0.963432	11.2143	0.965776	9.60721
24	0.947235	8.86844	0.97935	13.0111	0.970614	12.1181
25	0.972116	9.78011	0.992687	15.2488	0.832344	5.07549
26	0.953195	9.13157	0.983533	12.7596	0.965959	10.6158
28	0.97503	10.2677	0.988023	13.2741	0.972837	12.4598
29	0.9701	7.95154	0.980348	10.5448	0.987084	9.58268
30	0.993431	16.0319	0.983395	9.33167	0.979657	9.01377
31	0.959944	7.17961	0.981878	11.8487	0.924731	7.56415
32	0.948037	7.8288	0.987287	14.2863	0.963404	10.9857
33	0.976875	8.55638	0.990456	15.4445	0.949392	8.7838
34	0.964807	9.03109	0.885605	6.66007	0.805066	4.18311
35	0.959665	9.8224	0.975789	13.0298	0.963923	11.4964
	0.957624	9.43998	0.97605	12.2633	0.934919	8.93846
