# Supplementary material for: Validation of a Kinect V2 based rehabilitation game
Source: PLoS One. 2018 Aug 24;13(8):e0202338. doi: 10.1371/journal.pone.0202338 (PMC6108894; doi:10.1371/journal.pone.0202338)
Supplement: S1 Dataset — (ZIP) [file pone.0202338.s004.zip › S1-Dataset-Spatiotemporal_Accuracy/SortingGame/RElbow-SpatioAccracy.xlsx]

## Sheet: Sheet1
ID	corr_x	SNR_x	corr_y	SNR_y	corr_z	SNR_z
2	0.992373	12.9267	0.981056	14.1866	0.957584	10.0906
4	0.906625	6.7593	0.96999	12.2137	0.966023	11.1307
5	0.993645	14.1068	0.986611	15.714	0.970895	12.3947
6	0.96542	9.60924	0.973866	12.7929	0.97995	13.3519
7	0.672347	2.61259	0.784083	3.52707	0.899045	5.83648
8	0.934005	7.75481	0.972923	12.6653	0.947806	9.8354
9	0.834124	4.91909	0.844327	4.80678	0.911091	7.27418
10	0.965724	11.1576	0.95607	10.6557	0.941586	9.24577
11	0.956393	9.74016	0.957237	10.7724	0.882381	6.12447
12	0.964008	8.42426	0.978824	13.6333	0.966144	11.7425
13	0.963718	10.2959	0.912192	7.74351	0.927386	8.52687
14	0.901993	6.53087	0.910596	6.91585	0.921924	6.5517
15	0.764587	3.81026	0.724583	1.75749	0.81973	4.30063
16	0.99621	15.2875	0.99398	19.2053	0.974563	12.3817
17	0.996483	14.4076	0.989101	16.4208	0.972644	12.4904
18	0.744515	3.49783	0.677282	1.65992	0.904188	7.14378
19	0.989872	15.0158	0.992049	17.9937	0.992504	18.1672
22	0.986385	12.1402	0.996869	20.5373	0.959059	9.84617
23	0.993758	14.4996	0.989949	16.847	0.970161	12.3006
24	0.987041	13.3962	0.977158	13.4514	0.963078	11.2648
25	0.917805	7.05936	0.988588	15.6735	0.913436	5.37042
26	0.988815	13.6185	0.977669	13.3633	0.965616	11.3954
28	0.866499	5.88796	0.965778	10.7969	0.925601	6.68184
29	0.852739	4.57088	0.790179	2.66575	0.786944	4.14562
30	0.644748	2.33239	0.851677	5.28646	0.949226	7.16738
31	0.994911	17.6507	0.992063	16.6782	0.975925	12.7751
32	0.932503	7.66902	0.985702	15.1212	0.983714	12.9768
33	0.981532	11.8443	0.988035	15.9259	0.953141	9.47049
34	0.972597	10.0355	0.958429	10.8849	0.965277	11.3547
35	0.98756	13.1114	0.981176	14.2536	0.977201	13.435
	0.921631	9.68908	0.934935	11.805	0.940794	9.82578
