# Supplementary material for: Validation of a Kinect V2 based rehabilitation game
Source: PLoS One. 2018 Aug 24;13(8):e0202338. doi: 10.1371/journal.pone.0202338 (PMC6108894; doi:10.1371/journal.pone.0202338)
Supplement: S1 Dataset — (ZIP) [file pone.0202338.s004.zip › S1-Dataset-Spatiotemporal_Accuracy/SortingGame/RHand-SpatioAccracy.xlsx]

## Sheet: Sheet1
ID	corr_x	SNR_x	corr_y	SNR_y	corr_z	SNR_z
2	0.986857	15.8247	0.993371	18.6956	0.991828	17.835
4	0.886911	6.5347	0.975505	13.0972	0.984414	14.5894
5	0.992214	18.0937	0.995682	20.4742	0.99452	19.5779
6	0.986009	15.55	0.982948	14.6845	0.986229	15.4542
7	0.597935	1.89942	0.774475	3.16644	0.970099	10.7411
8	0.872235	6.17491	0.968587	12.0841	0.960917	10.9063
9	0.925423	8.31233	0.904949	6.99955	0.93949	8.52684
10	0.963876	11.047	0.964114	11.499	0.963216	11.1016
11	0.943677	9.53312	0.961235	11.1046	0.957846	10.7144
12	0.95676	10.5426	0.975194	13.0422	0.981733	14.4127
13	0.953971	10.4089	0.929492	8.55548	0.955996	10.2918
14	0.887101	6.64145	0.966199	11.2995	0.987101	13.936
15	0.810571	4.28759	0.677256	1.36999	0.828941	4.03037
16	0.997899	22.1102	0.997676	23.1109	0.998213	24.2605
17	0.956709	10.702	0.994967	19.3658	0.996803	21.4499
18	0.785306	4.16289	0.904513	6.90894	0.969556	11.5052
19	0.995067	20.0695	0.996803	21.8994	0.998773	23.1607
22	0.996911	22.0593	0.999054	26.4856	0.997385	22.1509
23	0.996853	21.9119	0.99662	21.6155	0.998336	24.4537
24	0.989057	16.6209	0.988041	16.1401	0.98928	16.6985
25	0.864964	5.94273	0.996697	21.5231	0.992085	16.0138
26	0.99277	18.287	0.994135	19.2226	0.994401	19.3706
28	0.815686	4.74261	0.971128	12.1291	0.982372	13.581
29	0.953435	9.18211	0.983924	14.855	0.987939	16.1354
30	0.780963	4.06944	0.961683	10.2877	0.963826	11.4544
31	0.998699	25.2493	0.995159	19.1424	0.995686	18.5638
32	0.964598	10.5872	0.985592	15.3117	0.996682	21.7816
33	0.97722	13.3509	0.99002	16.7291	0.992344	16.8386
34	0.91123	7.6914	0.965153	11.3494	0.981946	13.3252
35	0.984412	14.9337	0.986695	15.7477	0.992384	18.1881
	0.924177	11.8841	0.959229	14.5966	0.977678	15.7016
