# Supplementary material for: Validation of a Kinect V2 based rehabilitation game
Source: PLoS One. 2018 Aug 24;13(8):e0202338. doi: 10.1371/journal.pone.0202338 (PMC6108894; doi:10.1371/journal.pone.0202338)
Supplement: S1 Dataset — (ZIP) [file pone.0202338.s004.zip › S1-Dataset-Spatiotemporal_Accuracy/SortingGame/RHip-RASI-RPSI-SpatioAccracy.xlsx]

## Sheet: Sheet1
ID	corr_x	SNR_x	corr_y	SNR_y	corr_z	SNR_z
2	0.936133	9.07717	0.607611	1.04118	0.977431	3.54213
4	0.962425	11.1931	0.741573	3.40984	0.5312	-17.9784
5	0.894777	6.28499	0.920175	8.13304	0.951342	3.36002
6	0.953273	8.97749	0.943392	9.58327	0.901601	-9.45187
7	0.921653	8.18199	0.739246	3.41981	0.797363	-12.109
8	0.853862	5.6576	0.841182	1.58215	0.767374	-9.72149
9	0.943912	8.96271	0.829084	4.38415	0.789174	-10.8463
10	0.904929	6.78529	0.569707	0.0264191	0.90738	-3.23445
11	0.945537	9.74743	0.676608	1.02814	0.722329	-9.18477
12	0.952515	10.0991	0.928586	5.82102	0.884179	-11.682
13	0.934593	8.93867	0.790702	4.03416	0.536222	-15.5369
14	0.967441	11.931	0.828135	3.45474	0.844171	-6.09963
15	0.871461	6.10182	0.649563	0.635839	0.68514	-12.7014
16	0.977446	12.767	0.901252	5.97162	0.319787	-23.9592
17	0.930154	6.73768	0.888	4.62192	0.411598	-28.7368
18	0.54186	0.789778	0.82265	4.75127	0.944968	-14.3421
19	0.956851	9.4133	0.969793	11.4372	0.9361	6.21774
22	0.831388	4.68053	0.557094	-3.11187	0.470232	-11.8707
23	0.711959	0.728025	0.556209	-1.04409	0.935879	-7.19521
24	0.897744	6.88788	0.902993	7.31872	0.961534	2.49452
25	0.974669	9.01333	0.955951	6.11766	0.553323	-12.2074
26	0.956478	10.6964	0.879296	6.4275	0.974579	-1.02779
28	0.911488	7.71525	0.764456	2.88325	0.872952	-7.56249
29	0.970759	11.387	0.888057	3.26791	0.792123	-15.1382
30	0.980328	13.3583	0.742681	3.3631	0.846835	-14.5127
31	0.968499	11.883	0.878235	2.2105	0.804138	-19.3512
32	0.947855	9.66448	0.72302	0.853223	0.545294	-15.9733
33	0.934433	7.57529	0.954634	9.44664	0.633435	-12.8027
34	0.850677	5.55172	0.197863	-1.27635	0.815124	-12.6417
35	0.926975	7.70067	0.890971	6.68655	0.959889	2.91446
	0.910402	8.28293	0.784624	3.88262	0.76909	-9.91129
