# Supplementary material for: Validation of a Kinect V2 based rehabilitation game
Source: PLoS One. 2018 Aug 24;13(8):e0202338. doi: 10.1371/journal.pone.0202338 (PMC6108894; doi:10.1371/journal.pone.0202338)
Supplement: S1 Dataset — (ZIP) [file pone.0202338.s004.zip › S1-Dataset-Spatiotemporal_Accuracy/SortingGame/RHip-RASI-SpatioAccracy.xlsx]

## Sheet: Sheet1
ID	corr_x	SNR_x	corr_y	SNR_y	corr_z	SNR_z
2	0.878287	4.83297	0.669091	1.11896	0.968646	2.96683
4	0.785302	2.35775	0.709613	2.05801	0.711694	-13.4205
5	0.940962	8.34662	0.929268	8.62656	0.93148	2.95534
6	0.991856	17.508	0.952278	10.2622	0.136173	-7.7416
7	0.710336	2.54584	0.572139	0.890525	0.670566	-10.1918
8	0.914442	7.46881	0.895088	4.12016	0.817033	-10.7134
9	0.848867	5.5257	0.940279	8.87835	0.567365	-11.5708
10	0.937657	9.03986	0.602194	1.00966	0.920033	-0.412696
11	0.941286	9.32752	0.764746	2.2923	0.803312	-7.7588
12	0.932012	8.78004	0.948744	7.09164	0.823492	-12.3376
13	0.859287	5.7215	0.79539	2.45075	0.732043	-8.89136
14	0.945632	8.96489	0.892212	5.49353	0.846478	-2.71391
15	0.777903	3.82026	0.848271	3.52215	0.436488	-11.1661
16	0.853657	1.41365	0.948759	9.18768	0.866514	-12.7618
17	0.826288	1.4431	0.941973	7.19205	0.429304	-23.5781
18	0.849002	5.26891	0.865437	4.34547	0.776518	-13.6658
19	0.879622	6.14468	0.974644	11.586	0.904511	7.27125
22	0.912805	-0.0514821	0.691547	2.49978	0.159927	-13.2561
23	0.968379	12.0338	0.577364	1.58598	0.957988	-9.4432
24	0.921428	7.64104	0.902052	7.26156	0.950441	2.32168
25	0.768052	3.76134	0.99079	13.4684	0.424798	-12.6053
26	0.944074	9.01623	0.86871	5.88508	0.948153	-0.167644
28	0.773016	2.78305	0.898666	6.1684	0.882062	-4.33204
29	0.897586	3.7202	0.976199	9.63838	0.806659	-12.8321
30	0.907706	7.1471	0.642028	-1.07755	0.931325	-7.88609
31	0.90173	6.80321	0.924242	2.72946	0.609245	-23.2966
32	0.778233	3.17467	0.823519	1.35267	0.0485251	-2.58195
33	0.832224	3.46561	0.96007	10.5402	0.547226	-8.8445
34	0.912256	7.74131	0.152238	-0.920705	0.843218	-8.20635
35	0.946039	8.76551	0.898444	7.02606	0.963356	3.40633
	0.877864	6.15039	0.818533	5.20946	0.713819	-7.71516
