# Supplementary material for: Validation of a Kinect V2 based rehabilitation game
Source: PLoS One. 2018 Aug 24;13(8):e0202338. doi: 10.1371/journal.pone.0202338 (PMC6108894; doi:10.1371/journal.pone.0202338)
Supplement: S1 Dataset — (ZIP) [file pone.0202338.s004.zip › S1-Dataset-Spatiotemporal_Accuracy/SortingGame/RShoulder-SpatioAccracy.xlsx]

## Sheet: Sheet1
ID	corr_x	SNR_x	corr_y	SNR_y	corr_z	SNR_z
2	0.914109	7.58306	0.983723	14.8482	0.957551	9.16833
4	0.922156	7.60254	0.967788	11.877	0.79998	4.03043
5	0.935383	8.52808	0.971214	12.4552	0.959606	10.9691
6	0.97259	8.19781	0.982481	14.2868	0.9918	10.9514
7	0.944	7.14908	0.978455	12.6365	0.966806	11.7509
8	0.966452	6.67826	0.964177	10.979	0.797358	4.11131
9	0.951486	7.24603	0.939615	8.35244	0.908982	6.97698
10	0.939037	9.03621	0.975942	11.3379	0.921484	8.01788
11	0.961672	10.217	0.959572	10.7943	0.909779	7.5377
12	0.902069	6.16475	0.982849	14.105	0.946247	9.7692
13	0.960468	9.59818	0.928342	8.57541	0.915129	7.79391
14	0.941204	8.75688	0.967234	11.8841	0.952074	10.2775
15	0.884735	6.0296	0.938978	9.03685	0.805732	4.53537
16	0.96421	9.04991	0.974751	13.0152	0.879836	6.30818
17	0.961494	7.9769	0.994647	16.4263	0.894301	6.96615
18	0.976204	10.9329	0.954448	8.71811	0.978224	13.4949
19	0.974078	12.9085	0.981772	13.5338	0.964967	8.25849
22	0.974651	9.03481	0.994256	13.2557	0.829908	4.56901
23	0.970696	7.85293	0.955334	10.3266	0.976926	11.4341
24	0.929337	8.106	0.977366	13.4228	0.957157	10.1005
25	0.973587	10.0092	0.989785	16.4862	0.808688	4.57626
26	0.93526	8.92471	0.981591	14.3177	0.946397	8.33554
28	0.956566	7.84355	0.989578	15.9812	0.964118	11.4964
29	0.979188	9.37423	0.99114	17.5162	0.885334	6.25178
30	0.983727	12.2517	0.962328	11.188	0.971245	6.37627
31	0.926485	8.48357	0.98747	15.983	0.939832	9.15999
32	0.945932	8.75772	0.990149	16.3699	0.939791	9.32037
33	0.958424	10.6243	0.98578	15.4814	0.911923	6.9924
34	0.901713	6.41296	0.93844	8.77108	0.838033	5.23644
35	0.943861	8.87333	0.967225	11.9027	0.958108	10.6399
	0.948359	8.67349	0.971881	12.7955	0.915911	8.18022
