# Supplementary material for: Validation of a Kinect V2 based rehabilitation game
Source: PLoS One. 2018 Aug 24;13(8):e0202338. doi: 10.1371/journal.pone.0202338 (PMC6108894; doi:10.1371/journal.pone.0202338)
Supplement: S1 Dataset — (ZIP) [file pone.0202338.s004.zip › S1-Dataset-Spatiotemporal_Accuracy/SortingGame/SpineBase-LRASI-LRPSI-SpatioAccracy.xlsx]

## Sheet: Sheet1
ID	corr_x	SNR_x	corr_y	SNR_y	corr_z	SNR_z
2	0.980777	10.6417	0.629463	0.801174	0.975986	3.06616
4	0.952064	8.78241	0.712049	2.59234	0.646375	-15.8355
5	0.967489	8.5212	0.925903	8.40859	0.945218	2.97472
6	0.986453	15.3258	0.948828	10.0119	0.770242	-13.9242
7	0.952845	8.67837	0.669201	2.47607	0.749932	-11.4394
8	0.936042	8.10129	0.871954	2.47014	0.816216	-10.7107
9	0.960141	11.0117	0.90475	6.44187	0.754266	-11.8791
10	0.948768	10.0062	0.55133	0.103534	0.920001	-2.12274
11	0.96594	11.6925	0.722825	1.48112	0.809533	-8.9831
12	0.978738	13.32	0.941596	6.32146	0.922005	-13.317
13	0.953431	10.1378	0.794175	3.39716	0.668954	-12.6577
14	0.975476	12.4915	0.869848	4.44061	0.861369	-4.58507
15	0.883774	5.61327	0.78828	1.6556	0.617572	-13.8397
16	0.944166	8.13836	0.930404	7.59316	0.745318	-17.4119
17	0.940947	3.18218	0.921605	5.8765	0.419478	-25.5291
18	0.831814	3.58482	0.575108	1.23157	0.934252	-14.8709
19	0.921686	7.91459	0.973073	11.8112	0.932113	8.48967
22	0.902953	4.64372	0.565898	-0.895344	0.683809	-6.08039
23	0.93882	7.12178	0.509745	0.16698	0.956442	-8.48725
24	0.978645	10.7029	0.904712	7.4029	0.958059	2.21356
25	0.952834	8.35361	0.98319	9.13836	0.788054	-19.7607
26	0.974751	11.9697	0.87689	6.29542	0.965861	-0.691479
28	0.95218	7.52756	0.852375	4.11599	0.932228	-6.21692
29	0.980376	11.8201	0.956227	6.28341	0.853285	-14.6521
30	0.960593	10.9514	0.682732	1.42778	0.944232	-12.3047
31	0.938552	8.80127	0.905296	2.0147	0.559191	-22.3103
32	0.927092	6.96974	0.765059	0.686359	0.156477	-4.90074
33	0.964234	11.5309	0.961355	10.0635	0.679369	-12.3623
34	0.937544	8.18549	0.171587	-1.14275	0.878183	-10.8256
35	0.978938	9.9478	0.894309	6.77905	0.965031	2.96066
	0.948935	9.18899	0.791992	4.31501	0.793635	-9.19979
