# Supplementary material for: Validation of a Kinect V2 based rehabilitation game
Source: PLoS One. 2018 Aug 24;13(8):e0202338. doi: 10.1371/journal.pone.0202338 (PMC6108894; doi:10.1371/journal.pone.0202338)
Supplement: S1 Dataset — (ZIP) [file pone.0202338.s004.zip › S1-Dataset-Spatiotemporal_Accuracy/SortingGame/SpineBase-LRASI-SpatioAccracy.xlsx]

## Sheet: Sheet1
ID	corr_x	SNR_x	corr_y	SNR_y	corr_z	SNR_z
2	0.980566	13.5187	0.939284	9.25378	0.97955	4.33027
4	0.973928	11.387	0.92736	8.25347	0.851831	-10.1415
5	0.957363	9.08502	0.943111	9.54564	0.951078	3.82136
6	0.986344	15.6651	0.982965	12.7242	0.938386	-8.6318
7	0.962051	10.4762	0.384127	-2.45553	0.877139	-0.729135
8	0.935724	8.72267	0.939052	7.81972	0.862221	-1.56785
9	0.954462	8.19075	0.941962	8.15812	0.890777	-2.93917
10	0.948611	9.73981	0.917104	7.76916	0.876769	0.813231
11	0.967845	11.9648	0.906131	6.58461	0.893976	-4.69641
12	0.981289	14.2482	0.964848	11.459	0.941317	-6.15919
13	0.957035	10.7144	0.889661	5.63515	0.809478	-4.89036
14	0.977317	13.4816	0.943954	9.58073	0.904975	-1.84129
15	0.899821	7.11379	0.88411	6.25421	0.835426	-7.06701
16	0.952033	9.5782	0.970865	10.8031	0.876522	-7.17731
17	0.959245	10.8937	0.977047	11.5808	0.964678	-3.32644
18	0.746063	1.76567	0.260071	-1.24024	0.955951	-5.39195
19	0.921286	8.19001	0.98774	13.9741	0.869928	-1.24648
22	0.963757	8.97412	0.82337	4.42427	0.663565	-12.7988
23	0.957191	10.5662	0.874713	6.25568	0.969622	-2.10255
24	0.972943	12.0448	0.951671	10.2502	0.969408	3.39071
25	0.951091	7.5102	0.985077	10.0672	0.92989	-3.56838
26	0.97712	13.396	0.954472	10.4933	0.968397	1.54123
28	0.953283	10.2756	0.936923	8.7225	0.96573	-2.48681
29	0.980829	14.1849	0.97577	11.1855	0.969111	-7.54097
30	0.98166	13.2411	0.737518	2.28423	0.957178	-3.8256
31	0.976546	12.7768	0.968971	11.4614	0.942687	-9.81453
32	0.981358	11.7718	0.978095	13.5557	0.868726	-12.1745
33	0.966487	9.38299	0.973729	10.8371	0.899946	-4.14938
34	0.954691	10.2016	0.791478	3.36367	0.907819	-1.54954
35	0.977143	11.9038	0.974872	12.6941	0.972684	5.64482
	0.955169	10.6989	0.889535	8.3765	0.908825	-3.54251
