# Supplementary material for: Validation of a Kinect V2 based rehabilitation game
Source: PLoS One. 2018 Aug 24;13(8):e0202338. doi: 10.1371/journal.pone.0202338 (PMC6108894; doi:10.1371/journal.pone.0202338)
Supplement: S1 Dataset — (ZIP) [file pone.0202338.s004.zip › S1-Dataset-Spatiotemporal_Accuracy/SortingGame/SpineMid-CLAV-SpatioAccracy.xlsx]

## Sheet: Sheet1
ID	corr_x	SNR_x	corr_y	SNR_y	corr_z	SNR_z
2	0.853401	4.55815	0.980987	8.22831	0.991667	17.7985
4	0.576662	1.46208	0.950376	7.64527	0.931422	8.73701
5	0.800277	4.08934	0.951432	7.49311	0.990057	16.7993
6	0.701372	2.93436	0.952532	9.09996	0.973769	12.1111
7	0.305747	0.268847	0.961223	9.43549	0.970744	11.593
8	0.557088	1.41315	0.955899	8.21334	0.921087	7.69013
9	0.69854	2.70809	0.954383	10.2734	0.955948	10.5577
10	0.869852	5.77234	0.956976	10.6442	0.92782	8.56464
11	0.881665	6.51647	0.94357	9.26438	0.937419	9.04383
12	0.903034	7.26765	0.984897	13.4653	0.977	12.4768
13	0.832286	4.84527	0.92017	7.96943	0.933337	8.41265
14	0.925868	7.05903	0.955097	9.37149	0.962489	10.6458
15	0.633961	2.20113	0.942575	9.41422	0.915764	7.56374
16	0.487445	0.660614	0.965651	4.90686	0.955319	10.1962
17	0.342121	-2.79822	0.980556	11.9662	0.943452	9.27638
18	0.723993	2.0147	0.880984	6.07723	0.981353	11.9198
19	0.944807	8.7434	0.912069	7.02858	0.877149	4.01662
22	0.939228	8.54116	0.978737	11.839	0.69406	2.82322
23	0.626202	1.75884	0.879046	4.99172	0.981237	12.4481
24	0.7846	3.7291	0.951657	7.60102	0.988915	16.5505
25	0.404203	0.581371	0.991828	6.84543	0.887522	5.35574
26	0.772402	3.93306	0.971415	9.81797	0.990832	17.37
28	0.500464	1.04897	0.976277	9.17168	0.985924	13.7333
29	0.862771	1.82496	0.985319	8.47121	0.98297	12.5458
30	0.779383	2.84299	0.949204	7.93707	0.985274	12.5856
31	0.445366	0.510056	0.982352	8.79469	0.979678	10.3308
32	0.460216	0.962529	0.969124	7.91999	0.968729	8.59074
33	0.357783	0.571658	0.965524	8.17563	0.947886	8.2339
34	0.628725	1.34379	0.947671	5.4508	0.898376	6.09317
35	0.871453	5.99591	0.947649	7.44616	0.982298	14.2344
	0.682364	3.11203	0.954839	8.49864	0.947317	10.61
