# Supplementary material for: Validation of a Kinect V2 based rehabilitation game
Source: PLoS One. 2018 Aug 24;13(8):e0202338. doi: 10.1371/journal.pone.0202338 (PMC6108894; doi:10.1371/journal.pone.0202338)
Supplement: S1 Dataset — (ZIP) [file pone.0202338.s004.zip › S1-Dataset-Spatiotemporal_Accuracy/StandingClose/LElbow-SpatioAccracy.xlsx]

## Sheet: Sheet1
ID	corr_x	SNR_x	corr_y	SNR_y	corr_z	SNR_z
2	0.990899	16.7226	0.966088	11.7538	0.991782	17.7951
4	0.947985	9.89607	0.952361	9.95178	0.923823	7.65156
5	0.995879	18.4843	0.974911	12.8471	0.989689	16.7368
6	0.94845	9.73488	0.941683	9.40956	0.971014	12.1812
7	0.974379	11.0044	0.911159	7.64474	0.93666	8.59756
8	0.952532	9.61228	0.96119	10.7768	0.959669	11.0136
9	0.925063	8.40415	0.881617	6.51973	0.94266	8.95746
10	0.987971	14.519	0.959719	10.0041	0.964475	9.90445
11	0.962688	11.1466	0.856634	5.11549	0.834563	4.21349
12	0.987614	13.4494	0.980391	13.1105	0.991907	16.996
13	0.965291	11.282	0.933687	8.63104	0.944919	9.37641
14	0.972123	11.7735	0.929051	8.62213	0.966587	11.7993
15	0.998757	19.7525	0.828538	4.53685	0.992842	17.0141
16	0.959729	10.9666	0.971344	11.9424	0.862643	3.41801
17	0.994792	18.2214	0.976401	13.2797	0.991806	17.1403
18	0.9167	6.34529	0.958214	10.796	0.986689	13.06
19	0.896113	5.88567	0.989729	14.5581	0.851504	5.33547
22	0.996308	15.4012	0.982629	14.5663	0.997247	22.5967
23	0.996092	19.3371	0.990128	15.6245	0.97745	13.4534
24	0.995716	19.2404	0.983532	13.9915	0.992337	17.4595
25	0.973363	12.793	0.986164	13.6762	0.986226	13.3841
26	0.99673	19.9668	0.980171	13.2337	0.992154	17.5768
28	0.995195	19.7793	0.972942	12.7181	0.990286	16.7445
29	0.983428	14.3756	0.987026	15.564	0.894827	6.76016
30	0.751359	3.6096	0.956891	8.62972	0.99368	18.0863
31	0.974315	12.471	0.979342	10.3841	0.883401	5.14126
32	0.907699	7.17934	0.962923	3.16051	0.990821	13.6145
33	0.979037	11.1196	0.99378	17.2629	0.967691	11.7367
34	0.914039	7.78543	0.930654	8.4573	0.947797	8.74049
35	0.991252	16.6566	0.982507	13.7842	0.994604	19.1495
	0.96105	12.8972	0.95538	11.0184	0.957058	12.5212
