# Supplementary material for: Validation of a Kinect V2 based rehabilitation game
Source: PLoS One. 2018 Aug 24;13(8):e0202338. doi: 10.1371/journal.pone.0202338 (PMC6108894; doi:10.1371/journal.pone.0202338)
Supplement: S1 Dataset — (ZIP) [file pone.0202338.s004.zip › S1-Dataset-Spatiotemporal_Accuracy/StandingClose/LHand-SpatioAccracy.xlsx]

## Sheet: Sheet1
ID	corr_x	SNR_x	corr_y	SNR_y	corr_z	SNR_z
2	0.996217	18.6098	0.984243	14.9283	0.997739	21.2946
4	0.938458	9.2208	0.966877	11.8489	0.937008	8.53871
5	0.999152	22.3145	0.989302	16.1503	0.999346	24.6312
6	0.967187	9.80801	0.919793	8.05307	0.991606	17.4104
7	0.96189	11.0917	0.927734	7.69252	0.948521	9.59956
8	0.957734	10.673	0.96416	11.518	0.962555	11.2771
9	0.906683	6.81484	0.921598	7.42633	0.94072	8.59627
10	0.992843	17.4287	0.977273	13.4106	0.996899	20.1084
11	0.952219	9.36335	0.927121	6.83427	0.926821	7.88922
12	0.989658	16.7251	0.985797	15.496	0.996344	19.7878
13	0.966599	11.1442	0.942334	9.37572	0.958172	10.3501
14	0.968621	11.6851	0.967145	11.8844	0.985524	14.937
15	0.996607	21.5648	0.949364	9.8503	0.990214	13.8532
16	0.988744	16.491	0.992512	16.7037	0.992382	17.4095
17	0.998548	20.5776	0.987687	12.5667	0.999539	30.2241
18	0.982833	13.6521	0.991258	14.6864	0.991835	17.8727
19	0.957185	10.5974	0.992081	16.7611	0.986911	15.8485
22	0.997921	22.9711	0.986645	15.0848	0.999583	27.1551
23	0.998492	23.5216	0.989545	16.4121	0.998372	23.7584
24	0.998759	21.3711	0.991544	17.0697	0.99899	23.922
25	0.993011	15.8103	0.993663	16.9783	0.997597	23.1709
26	0.998533	21.3426	0.988691	16.362	0.999182	24.3442
28	0.993049	18.113	0.979646	13.469	0.992759	17.9336
29	0.989805	14.4203	0.987049	15.5813	0.989801	15.9408
30	0.647522	-1.69912	0.97624	6.70284	0.985912	15.0836
31	0.981967	13.2316	0.987956	15.8934	0.949944	7.8927
32	0.987566	15.9775	0.99679	20.9443	0.997693	23.3328
33	0.987084	15.8738	0.987753	16.0778	0.99451	17.7823
34	0.850245	5.40531	0.957316	9.2544	0.957238	10.205
35	0.995402	18.1995	0.986835	14.4439	0.997411	21.5609
	0.964684	14.7434	0.973198	13.3153	0.982038	17.3904
