# Supplementary material for: Validation of a Kinect V2 based rehabilitation game
Source: PLoS One. 2018 Aug 24;13(8):e0202338. doi: 10.1371/journal.pone.0202338 (PMC6108894; doi:10.1371/journal.pone.0202338)
Supplement: S1 Dataset — (ZIP) [file pone.0202338.s004.zip › S1-Dataset-Spatiotemporal_Accuracy/StandingClose/LHip-LASI-LPSI-SpatioAccracy.xlsx]

## Sheet: Sheet1
ID	corr_x	SNR_x	corr_y	SNR_y	corr_z	SNR_z
2	0.921471	8.00746	0.990716	15.8941	0.332475	-6.67535
4	0.872345	4.9794	0.780164	4.07078	0.372025	-9.90533
5	0.925889	8.36244	0.990738	16.2568	0.477446	-8.53018
6	0.962224	11.1273	0.977301	13.0443	0.667374	1.81129
7	0.924506	8.33632	0.941036	9.17654	0.507939	-5.58806
8	0.924847	7.8796	0.879457	6.04278	0.555098	-5.47882
9	0.895258	6.77203	0.947822	9.77304	0.728226	3.27334
10	0.925483	8.33659	0.905355	5.76944	0.681082	1.87902
11	0.975289	10.4611	0.876455	5.64944	0.366003	-14.4966
12	0.966195	10.8045	0.97629	12.0411	0.428444	-4.18478
13	0.949381	9.14852	0.867256	5.59771	0.295647	-3.80131
14	0.925993	8.08539	0.861632	5.7302	0.682079	-5.79266
15	0.978064	10.7195	0.969552	11.3095	0.407828	0.77861
16	0.843117	5.13779	0.937787	9.12601	0.312352	-10.7322
17	0.919703	7.88755	0.610722	-2.29999	0.65396	-9.26017
18	0.987216	14.1888	0.527411	1.33258	0.500946	-11.6565
19	0.980788	12.4237	0.989061	16.3423	-0.0971885	-10.407
22	0.634498	-1.58379	0.699126	-2.24445	0.868135	-1.73554
23	0.963029	10.853	0.927831	8.56508	0.770248	1.19332
24	0.962702	10.7164	0.980473	14.1058	0.600232	-9.19868
25	0.871692	6.19504	0.807387	4.09276	0.858878	-15.6035
26	0.983945	14.9574	0.992336	16.2375	0.64191	-2.60924
28	0.976912	8.11505	0.978848	13.0409	0.468643	-2.57494
29	0.868588	6.0918	0.654219	0.753557	0.788683	-5.80503
30	0.872646	5.74699	0.954278	8.07413	0.636866	-0.827223
31	0.930397	6.86675	0.764565	3.76264	0.450533	0.338367
32	0.819956	4.8456	0.519659	-0.544432	0.598383	-15.0356
33	0.938037	9.1317	0.987249	15.793	0.584306	-2.74592
34	0.918523	8.03448	0.57235	-2.63218	-0.137148	-5.13377
35	0.911285	7.68748	0.98493	14.5612	0.752941	-2.54549
	0.917666	8.34386	0.861733	7.94741	0.525145	-5.36834
