# Supplementary material for: Validation of a Kinect V2 based rehabilitation game
Source: PLoS One. 2018 Aug 24;13(8):e0202338. doi: 10.1371/journal.pone.0202338 (PMC6108894; doi:10.1371/journal.pone.0202338)
Supplement: S1 Dataset — (ZIP) [file pone.0202338.s004.zip › S1-Dataset-Spatiotemporal_Accuracy/StandingClose/LHip-LASI-SpatioAccracy.xlsx]

## Sheet: Sheet1
ID	corr_x	SNR_x	corr_y	SNR_y	corr_z	SNR_z
2	0.96986	10.1849	0.990834	16.9069	-0.128248	-5.36258
4	0.856065	5.31554	0.858479	5.79607	0.420851	-13.6054
5	0.954646	9.54981	0.990039	16.499	0.5352	-10.0561
6	0.872454	6.08587	0.976481	12.928	0.706236	2.22796
7	0.878338	6.33892	0.957255	10.6666	0.810672	-0.122558
8	0.787468	3.56585	0.883803	6.48147	0.405061	-10.815
9	0.836288	4.51055	0.963825	11.4598	0.688149	1.38012
10	0.952432	10.2494	0.921655	8.2007	0.42358	-1.49786
11	0.977454	13.4611	0.876318	5.69689	0.771828	-7.15822
12	0.953358	9.67902	0.978227	12.961	0.583303	-0.949155
13	0.886648	6.59926	0.844151	4.80746	0.586755	-1.77302
14	0.932215	7.99666	0.876121	6.25607	0.74475	-5.23341
15	0.888789	4.48913	0.929576	6.40464	0.82958	0.249138
16	0.726782	1.69269	0.960084	10.5907	0.262444	-10.4277
17	0.934383	8.00943	0.581312	-1.06388	0.697339	-4.9187
18	0.983313	14.7794	0.503063	1.15461	0.560259	-12.573
19	0.905088	7.07246	0.990447	15.6059	0.780426	3.89355
22	0.815891	-11.0702	0.775809	-4.58019	0.695183	-8.18057
23	0.931056	8.55622	0.943164	9.4957	0.809738	1.83152
24	0.985352	12.5531	0.982564	14.6133	0.721171	-10.1078
25	0.823258	4.91803	0.782808	3.89924	0.437354	-12.9491
26	0.986806	15.5091	0.989978	16.4068	0.424582	-8.61747
28	0.99381	17.5493	0.842239	3.40267	0.368103	-6.44211
29	0.861102	5.87053	0.571136	0.319927	0.826822	0.924906
30	0.922476	8.25791	0.953584	10.2975	-0.598951	-11.0498
31	0.919312	7.63834	0.900397	6.61747	0.678872	2.25561
32	0.504058	-2.09015	0.844055	4.51973	0.781208	-23.308
33	0.994237	16.5908	0.986001	15.0754	0.139609	-2.02494
34	0.666413	1.74995	0.666279	-0.376116	0.831027	-6.89793
35	0.976074	10.6178	0.98746	15.8716	0.747358	-0.768362
	0.889181	7.54103	0.876905	8.23051	0.551342	-5.40253
