# Supplementary material for: Validation of a Kinect V2 based rehabilitation game
Source: PLoS One. 2018 Aug 24;13(8):e0202338. doi: 10.1371/journal.pone.0202338 (PMC6108894; doi:10.1371/journal.pone.0202338)
Supplement: S1 Dataset — (ZIP) [file pone.0202338.s004.zip › S1-Dataset-Spatiotemporal_Accuracy/StandingClose/LShoulder-SpatioAccracy.xlsx]

## Sheet: Sheet1
ID	corr_x	SNR_x	corr_y	SNR_y	corr_z	SNR_z
2	0.990208	16.7817	0.975746	12.4851	0.59277	1.69368
4	0.774332	3.96103	0.899188	6.88457	0.885087	6.58728
5	0.989915	16.7718	0.924736	8.3299	0.866843	5.95205
6	0.814188	3.84199	0.983401	14.8015	0.936766	6.67776
7	0.811593	4.66357	0.88968	6.77588	0.937626	8.62167
8	0.828	5.02057	0.932429	8.67662	0.863668	3.93378
9	0.919567	7.95639	0.963712	11.3906	0.515447	1.17705
10	0.974611	11.2354	0.97684	12.8123	0.699027	2.03042
11	0.821063	4.86784	0.875824	6.32769	0.689785	2.79419
12	0.954491	10.5079	0.975561	13.0145	0.947457	9.76318
13	0.961663	10.6056	0.846567	5.40961	0.911605	6.08071
14	0.923865	8.20427	0.948398	9.54017	0.912358	7.67525
15	0.990525	15.7796	0.944614	7.56557	0.754735	3.45227
16	0.964899	11.4289	0.981973	14.4545	0.675155	2.44822
17	0.827529	4.77118	0.984985	8.92596	0.841752	4.62986
18	0.98096	8.25803	0.990693	13.8588	0.848338	5.51542
19	0.970725	9.15753	0.997416	18.295	0.783017	4.12226
22	0.942913	6.69718	0.741053	3.42253	0.861865	5.69976
23	0.988981	15.1636	0.949621	10.0765	0.865861	6.00392
24	0.988962	16.4872	0.957229	10.7715	0.962198	10.8255
25	0.921297	6.46183	0.936905	6.91199	0.850133	5.16922
26	0.99019	17.058	0.941657	9.43842	0.833964	4.70182
28	0.994078	19.2679	0.96295	11.2488	0.898511	7.08433
29	0.989189	13.1137	0.99636	15.9188	0.969283	4.75715
30	0.843863	0.907667	0.613592	1.81042	0.934561	8.33559
31	0.976941	12.8466	0.993411	14.9018	0.927289	8.42717
32	0.584311	1.53567	0.836141	5.16883	0.8871	1.66114
33	0.970099	11.8242	0.987124	15.224	0.939636	8.45366
34	0.729827	3.04788	0.934465	8.30162	0.881642	4.07865
35	0.975104	13.0827	0.954837	10.3206	0.559376	0.722609
	0.91313	9.71024	0.929904	10.1021	0.834428	5.30252
