# Supplementary material for: Validation of a Kinect V2 based rehabilitation game
Source: PLoS One. 2018 Aug 24;13(8):e0202338. doi: 10.1371/journal.pone.0202338 (PMC6108894; doi:10.1371/journal.pone.0202338)
Supplement: S1 Dataset — (ZIP) [file pone.0202338.s004.zip › S1-Dataset-Spatiotemporal_Accuracy/StandingClose/RElbow-SpatioAccracy.xlsx]

## Sheet: Sheet1
ID	corr_x	SNR_x	corr_y	SNR_y	corr_z	SNR_z
2	0.992217	13.9936	0.98564	15.4299	0.990266	16.9979
4	0.983669	13.3096	0.925359	7.74011	0.967176	11.5972
5	0.993841	16.4302	0.985949	15.5062	0.98992	16.8458
6	0.95625	10.3271	0.945286	9.72818	0.974358	12.0655
7	0.97924	12.2356	0.947278	9.65695	0.976839	13.3926
8	0.948395	9.33268	0.859927	5.56907	0.973977	12.893
9	0.885162	6.24939	0.926394	8.43601	0.925673	8.4127
10	0.967976	11.3603	0.953342	10.037	0.951822	10.0746
11	0.9771	11.9307	0.972626	12.6348	0.96966	12.2315
12	0.949402	9.28153	0.936781	9.10894	0.988148	15.8934
13	0.976976	12.6521	0.914838	7.87406	0.975015	13.0033
14	0.971064	11.5699	0.915126	7.87152	0.920389	7.79863
15	0.991138	13.2029	0.955187	10.4908	0.76715	1.94222
16	0.971898	11.3727	0.972362	12.1389	0.99268	18.2453
17	0.986229	15.4537	0.992352	16.3809	0.988082	15.9827
18	0.993362	18.0539	0.995852	19.1393	0.988017	15.4683
19	0.995405	19.4068	0.972878	12.3706	0.994469	17.7216
22	0.982703	12.6952	0.981995	10.7246	0.981509	14.2202
23	0.988653	14.696	0.987469	16.0367	0.976754	13.2303
24	0.99417	18.1872	0.988231	16.0475	0.99028	17.1104
25	0.977271	13.3685	0.981787	8.41326	0.996709	15.7666
26	0.993104	17.1369	0.983865	14.9402	0.986166	15.5493
28	0.963632	9.76345	0.962901	11.0137	0.947468	8.37954
29	0.981877	13.746	0.977056	11.9306	0.978016	13.1668
30	0.851559	5.59814	0.92459	6.39492	0.942104	8.8632
31	0.974852	12.5972	0.977694	13.5542	0.981502	13.52
32	0.968758	12.0921	0.964479	9.0466	0.997613	15.3496
33	0.985856	14.2369	0.977595	13.4487	0.997144	22.0199
34	0.970073	11.664	0.968071	11.9662	0.988188	14.402
35	0.989526	14.9182	0.988028	16.2334	0.993145	18.6444
	0.971379	12.8954	0.960698	11.6621	0.969675	13.693
