# Supplementary material for: Validation of a Kinect V2 based rehabilitation game
Source: PLoS One. 2018 Aug 24;13(8):e0202338. doi: 10.1371/journal.pone.0202338 (PMC6108894; doi:10.1371/journal.pone.0202338)
Supplement: S1 Dataset — (ZIP) [file pone.0202338.s004.zip › S1-Dataset-Spatiotemporal_Accuracy/StandingClose/RHand-SpatioAccracy.xlsx]

## Sheet: Sheet1
ID	corr_x	SNR_x	corr_y	SNR_y	corr_z	SNR_z
2	0.995279	19.3569	0.99351	18.4574	0.998076	24.0419
4	0.973566	12.3324	0.936213	8.70438	0.973471	12.6057
5	0.998226	23.2197	0.99482	18.7629	0.999248	27.8841
6	0.933873	8.6364	0.946404	9.75266	0.976976	13.3961
7	0.966861	11.3005	0.967097	11.0219	0.989813	16.86
8	0.95274	9.80933	0.925075	7.72539	0.962514	11.2038
9	0.907537	6.48375	0.958549	9.89827	0.931265	8.1165
10	0.962581	10.8454	0.981979	14.0761	0.981133	13.4544
11	0.981049	12.9203	0.95545	9.98704	0.979547	13.657
12	0.961404	11.0356	0.987107	15.8899	0.984894	15.1562
13	0.984105	14.5174	0.880231	5.7304	0.980386	13.3588
14	0.963903	11.212	0.914241	7.35561	0.975144	12.5546
15	0.990077	17.0445	0.956951	10.7163	0.763632	3.59532
16	0.981949	14.4042	0.991305	17.179	0.997131	22.382
17	0.997742	18.0219	0.997622	22.2393	0.999541	29.5519
18	0.999177	26.7204	0.993973	19.0702	0.99901	26.5905
19	0.997056	22.196	0.996547	21.5262	0.999426	23.705
22	0.989883	16.6937	0.991108	16.1182	0.998134	24.0262
23	0.993781	18.4756	0.995465	18.9857	0.996769	21.5654
24	0.998762	22.4595	0.994741	18.4979	0.999248	27.797
25	0.995277	20.2543	0.993383	14.711	0.999322	21.584
26	0.998376	23.1155	0.993846	18.5954	0.998937	26.6872
28	0.978569	11.7225	0.963717	10.4103	0.987124	15.7358
29	0.994365	17.4496	0.994972	18.4808	0.9968	18.8793
30	0.877326	5.18495	0.991783	13.1747	0.993096	17.978
31	0.987644	15.5192	0.988176	15.4584	0.985508	14.0705
32	0.99065	16.933	0.98632	13.9584	0.999353	26.3781
33	0.994182	19.2364	0.981979	13.1428	0.998926	25.4837
34	0.967523	10.6019	0.979539	12.4818	0.993591	18.043
35	0.995234	18.576	0.9909	15.9781	0.997185	22.5004
	0.976957	15.5426	0.9741	14.2696	0.981173	18.9614
