# Supplementary material for: Validation of a Kinect V2 based rehabilitation game
Source: PLoS One. 2018 Aug 24;13(8):e0202338. doi: 10.1371/journal.pone.0202338 (PMC6108894; doi:10.1371/journal.pone.0202338)
Supplement: S1 Dataset — (ZIP) [file pone.0202338.s004.zip › S1-Dataset-Spatiotemporal_Accuracy/StandingClose/RHip-RASI-RPSI-SpatioAccracy.xlsx]

## Sheet: Sheet1
ID	corr_x	SNR_x	corr_y	SNR_y	corr_z	SNR_z
2	0.950622	9.87482	0.975867	10.5524	0.565109	-5.62327
4	0.863795	5.00243	0.707938	3.01383	0.84282	-13.0982
5	0.951767	10.1205	0.96801	9.80524	0.763867	-6.7542
6	0.970586	12.1511	0.975689	12.5134	0.520272	-1.48259
7	0.914087	7.78814	0.896974	6.9307	0.641272	-6.87656
8	0.93312	7.4973	0.613078	0.943831	0.713808	-9.72854
9	0.889112	6.69788	0.95421	9.66988	0.748875	2.98492
10	0.926023	8.32936	0.484793	0.365485	0.751205	-3.78405
11	0.974641	10.6489	0.82616	3.74489	-0.202878	-5.31182
12	0.975154	12.2205	0.953965	8.91614	0.62347	-6.44309
13	0.953136	10.3721	0.533698	1.05207	0.550239	-15.5872
14	0.93804	9.04291	0.835444	5.14349	0.650474	-5.43672
15	0.982665	13.5282	0.522814	-1.16868	0.114684	-19.8716
16	0.842715	4.62702	0.912819	7.42931	0.372198	-14.6463
17	0.916914	7.92886	-0.854439	-1.8159	0.28404	0.313057
18	0.987717	14.2406	0.445555	0.949945	0.925446	-17.6726
19	0.984934	11.7158	0.971754	10.4547	0.755343	-6.50761
22	0.730511	-2.47692	0.72041	-3.2995	0.216221	-4.61884
23	0.961996	10.497	0.860638	5.71717	0.397836	-16.0557
24	0.97523	12.86	0.971065	10.7104	0.860746	-5.64948
25	0.89127	6.86321	0.36499	-0.700879	0.671905	-19.1739
26	0.990229	17.108	0.961084	9.21388	0.797808	0.582346
28	0.991743	13.8042	0.931466	7.64252	0.494011	-2.28985
29	0.896131	7.05524	0.649841	-0.788242	0.500495	-7.21164
30	0.864685	5.57494	0.904143	4.48212	0.456367	-17.5276
31	0.89551	5.32784	0.832085	4.97435	0.640266	-1.7037
32	0.826509	4.48039	0.524417	-0.0608842	0.811837	-6.55934
33	0.962051	10.7585	0.986843	14.7628	0.590214	-2.78455
34	0.912296	7.63161	0.473403	-4.06716	-0.352246	-16.2847
35	0.950486	10.1029	0.959071	9.50858	0.721085	-4.59463
	0.926789	9.04578	0.728793	4.88653	0.54756	-7.97993
