# Supplementary material for: Validation of a Kinect V2 based rehabilitation game
Source: PLoS One. 2018 Aug 24;13(8):e0202338. doi: 10.1371/journal.pone.0202338 (PMC6108894; doi:10.1371/journal.pone.0202338)
Supplement: S1 Dataset — (ZIP) [file pone.0202338.s004.zip › S1-Dataset-Spatiotemporal_Accuracy/StandingClose/RHip-RASI-SpatioAccracy.xlsx]

## Sheet: Sheet1
ID	corr_x	SNR_x	corr_y	SNR_y	corr_z	SNR_z
2	0.979093	11.9975	0.977191	11.0254	0.665364	-1.88268
4	0.840927	4.74669	0.821033	4.86647	0.767291	-20.2917
5	0.967524	10.973	0.973063	10.1871	0.873076	-7.71738
6	0.902916	7.3187	0.975832	12.5556	0.784232	1.13661
7	0.873827	6.12475	0.9235	8.28553	0.832805	-4.31722
8	0.761684	3.0018	0.692093	1.93838	0.588634	-13.4484
9	0.858599	5.44691	0.964219	10.0223	0.468743	-3.17248
10	0.919863	8.1271	0.705195	2.98488	0.560028	0.273719
11	0.974265	12.9369	0.827656	3.86849	0.448166	-14.0712
12	0.97014	11.6211	0.970687	10.4125	0.447838	-10.0737
13	0.908738	7.57604	0.472169	-0.496528	0.660873	-15.4783
14	0.943709	9.17346	0.84428	5.32353	0.73817	-5.43947
15	0.938655	6.7653	0.867353	4.63891	0.730976	-9.98643
16	0.739761	0.58558	0.954647	8.93054	0.466958	-8.98195
17	0.93844	8.51145	0.617412	0.968247	0.360121	-11.5204
18	0.990812	17.3669	0.659372	2.4223	0.81503	-16.3218
19	0.913231	7.79157	0.986363	11.572	0.705032	2.9543
22	0.782226	-11.687	0.613744	-1.07547	0.28739	-23.5341
23	0.966743	11.4452	0.857612	5.13969	0.543805	-5.53022
24	0.987722	13.3592	0.972936	10.9972	0.898168	-5.79363
25	0.835727	5.20563	0.5044	0.0739284	-0.0270316	-18.2453
26	0.991188	17.3989	0.881553	5.41488	0.648894	-5.20365
28	0.995527	17.4326	0.942464	9.35698	0.315378	-12.7378
29	0.86203	5.88964	0.668987	-0.587293	0.682775	-4.51126
30	0.917032	7.95793	0.939886	8.68795	0.959826	-17.1281
31	0.94358	9.51211	0.933057	6.87715	0.811558	3.90913
32	0.444874	-2.16828	0.844642	5.03097	0.641976	-12.0689
33	0.993931	17.1756	0.982735	14.0452	0.185133	-8.25964
34	0.660027	1.71681	0.480682	-3.02164	0.845398	-14.6243
35	0.980722	11.7247	0.966495	10.3135	0.423263	-3.7873
	0.892784	8.16759	0.827375	6.02529	0.604329	-8.86179
