# Supplementary material for: Validation of a Kinect V2 based rehabilitation game
Source: PLoS One. 2018 Aug 24;13(8):e0202338. doi: 10.1371/journal.pone.0202338 (PMC6108894; doi:10.1371/journal.pone.0202338)
Supplement: S1 Dataset — (ZIP) [file pone.0202338.s004.zip › S1-Dataset-Spatiotemporal_Accuracy/StandingClose/RShoulder-SpatioAccracy.xlsx]

## Sheet: Sheet1
ID	corr_x	SNR_x	corr_y	SNR_y	corr_z	SNR_z
2	0.980624	13.2873	0.976991	13.1821	0.786271	4.15562
4	0.928495	8.5419	0.854376	5.64307	0.867943	5.85448
5	0.979443	13.846	0.937748	9.16054	0.846722	5.47646
6	0.92175	8.10629	0.980171	13.9355	0.867905	5.10707
7	0.90087	7.01761	0.936541	8.48828	0.926556	6.15752
8	0.862344	5.89617	0.941072	8.96479	0.943671	7.96102
9	0.881273	6.4482	0.952487	10.2684	0.847287	4.16768
10	0.967747	10.651	0.974496	11.0748	0.953151	8.72443
11	0.905859	6.84807	0.865785	5.70909	0.969313	7.11294
12	0.946225	9.51956	0.978663	13.3954	0.944073	6.65302
13	0.936267	7.40395	0.95292	9.59283	0.847064	5.3283
14	0.93251	7.924	0.941382	9.23383	0.866097	5.96407
15	0.959916	9.21558	0.980025	10.259	0.868668	4.6557
16	0.661223	2.29773	0.968259	10.9481	0.954426	8.71286
17	0.843427	4.39218	0.98166	8.91253	0.941401	5.65523
18	0.982142	12.0886	0.944278	9.24988	0.986539	14.2078
19	0.983164	13.9301	0.994252	17.0489	0.944689	6.06578
22	0.968192	8.89048	0.85483	4.70809	0.920232	8.14789
23	0.985652	12.838	0.968511	11.3863	0.943793	8.0417
24	0.969435	12.1923	0.946229	9.65368	0.73725	2.45568
25	0.946575	6.07655	0.904846	2.40186	0.981124	11.4466
26	0.986842	15.718	0.951422	10.1599	0.707745	3.00797
28	0.986585	15.5309	0.979545	12.4493	0.484431	-1.2968
29	0.976885	11.7578	0.9951	14.5208	0.96875	6.83421
30	0.759665	3.19623	0.856965	4.94377	0.887808	6.69392
31	0.987879	13.6979	0.918486	7.2237	0.486489	-4.12897
32	0.906568	5.13973	0.769161	1.77537	0.951112	-1.56918
33	0.939699	7.97339	0.994835	15.1352	0.935135	5.92911
34	0.729372	3.24603	0.895202	5.92608	0.758092	2.22589
35	0.970547	11.7011	0.953014	10.2773	0.823588	4.91532
	0.922906	9.17909	0.938308	9.52095	0.864911	5.48878
