# Supplementary material for: Validation of a Kinect V2 based rehabilitation game
Source: PLoS One. 2018 Aug 24;13(8):e0202338. doi: 10.1371/journal.pone.0202338 (PMC6108894; doi:10.1371/journal.pone.0202338)
Supplement: S1 Dataset — (ZIP) [file pone.0202338.s004.zip › S1-Dataset-Spatiotemporal_Accuracy/StandingClose/SpineBase-LRASI-LRPSI-SpatioAccracy.xlsx]

## Sheet: Sheet1
ID	corr_x	SNR_x	corr_y	SNR_y	corr_z	SNR_z
2	0.988503	16.0983	0.978738	11.2107	0.723464	-3.49416
4	0.962815	11.2006	0.771128	3.92157	0.350227	-23.2121
5	0.986224	15.6134	0.970294	10.1821	0.939272	-7.59158
6	0.961953	11.2611	0.975743	12.6903	0.633853	0.770213
7	0.962761	10.7446	0.911	7.5661	0.80261	-5.61819
8	0.941536	9.2407	0.647827	1.3302	0.743609	-14.2369
9	0.889137	6.01086	0.960046	10.0123	0.671608	-0.133771
10	0.926299	8.39795	0.596853	1.69687	0.548699	-3.97357
11	0.988543	13.8286	0.827834	3.73296	0.535212	-17.7012
12	0.978443	12.9649	0.96329	9.78544	0.46775	-10.5493
13	0.943773	9.61405	0.495146	0.293888	0.470149	-18.6449
14	0.936831	8.95974	0.834987	5.14415	0.689751	-5.83191
15	0.985402	14.9528	0.717714	1.07185	-0.17048	-6.50871
16	0.869542	5.3651	0.93574	8.32523	0.699077	-21.1865
17	0.976652	11.3514	-0.884107	-5.07514	0.702417	1.45308
18	0.988351	15.5827	0.598591	1.8228	0.95279	-18.3524
19	0.988623	12.5395	0.980688	11.3636	0.667041	-0.849274
22	0.819253	4.43302	0.746863	-1.66237	0.861238	-7.4404
23	0.97508	12.6613	0.856703	5.42761	0.309042	-3.49738
24	0.990497	16.7549	0.97227	11.0864	0.910686	-6.09088
25	0.966092	10.6931	0.442514	-0.314259	0.756838	2.99693
26	0.994417	19.5279	0.928902	7.2458	0.784728	-1.62146
28	0.997836	23.4959	0.937244	8.63384	0.513823	-9.86529
29	0.980727	13.5077	0.660796	-0.758567	0.570431	-10.9951
30	0.926577	7.4194	0.922984	6.40692	0.899776	-19.8951
31	0.927752	8.08184	0.887989	5.99338	0.848071	5.40614
32	0.651945	2.26895	0.762886	3.25174	0.848934	-10.8594
33	0.990059	15.3824	0.985079	14.6701	-0.280965	-3.35107
34	0.934711	8.11585	0.485125	-3.53822	0.653355	-20.904
35	0.98006	13.8598	0.962503	10.0467	0.651105	-4.06981
	0.947013	11.6643	0.761112	5.38547	0.625137	-8.19494
