# Supplementary material for: Validation of a Kinect V2 based rehabilitation game
Source: PLoS One. 2018 Aug 24;13(8):e0202338. doi: 10.1371/journal.pone.0202338 (PMC6108894; doi:10.1371/journal.pone.0202338)
Supplement: S1 Dataset — (ZIP) [file pone.0202338.s004.zip › S1-Dataset-Spatiotemporal_Accuracy/StandingClose/SpineBase-LRASI-SpatioAccracy.xlsx]

## Sheet: Sheet1
ID	corr_x	SNR_x	corr_y	SNR_y	corr_z	SNR_z
2	0.991523	17.3602	0.990937	16.8209	0.486982	-7.6292
4	0.962247	11.2409	0.824391	4.94115	0.19698	-17.1319
5	0.989011	16.5891	0.990634	16.8042	0.690869	-12.2163
6	0.960799	11.123	0.976944	13.1286	0.62358	1.52934
7	0.96342	10.7487	0.951625	10.0083	0.776357	-3.355
8	0.927767	8.48802	0.892164	6.5883	0.477408	-10.2948
9	0.875001	5.60248	0.957862	10.7932	0.59401	-0.0570387
10	0.954477	10.4803	0.929055	8.2346	0.502214	-1.73272
11	0.990624	14.0159	0.877665	5.62706	0.602297	-13.4856
12	0.979257	12.9952	0.978398	12.8242	-0.516462	-16.1051
13	0.956353	10.6338	0.874244	5.35671	0.471658	-2.84895
14	0.930818	8.58319	0.870343	6.00397	0.720593	-6.1757
15	0.988167	16.2736	0.961948	8.92572	0.630075	0.459101
16	0.87888	5.71691	0.951973	10.1265	0.632388	-11.8366
17	0.984407	11.6474	0.595459	-1.78761	-0.652045	-14.892
18	0.989917	16.5694	0.510309	1.31009	0.490897	-12.4327
19	0.988788	15.1389	0.990696	16.6877	0.850258	1.30491
22	0.879297	5.8506	0.801365	-7.51604	0.834455	-7.34511
23	0.984053	14.9552	0.944515	9.58329	0.69243	-0.297369
24	0.991747	17.6122	0.981905	14.4446	0.737633	-11.1332
25	0.968855	11.005	0.797633	4.0436	0.819475	-17.2073
26	0.995037	20.038	0.991601	16.9248	0.663321	-5.85443
28	0.997164	18.5911	0.945838	7.3944	0.428661	-10.7001
29	0.980245	13.4522	0.615231	0.487189	-0.893822	-4.63691
30	0.922357	7.41619	0.958608	9.75374	0.856297	5.06617
31	0.979674	12.2165	0.825462	4.56571	0.891302	0.391645
32	0.798999	3.81445	0.741163	2.54865	0.687791	-19.2337
33	0.988356	15.207	0.987082	15.3831	0.10117	-5.67422
34	0.932203	7.94815	0.628107	-1.56336	0.577678	-11.9233
35	0.982705	14.5906	0.986626	15.5379	0.770509	-2.62488
	0.957072	12.1968	0.877659	8.1327	0.491499	-7.2691
