# Supplementary material for: Validation of a Kinect V2 based rehabilitation game
Source: PLoS One. 2018 Aug 24;13(8):e0202338. doi: 10.1371/journal.pone.0202338 (PMC6108894; doi:10.1371/journal.pone.0202338)
Supplement: S1 Dataset — (ZIP) [file pone.0202338.s004.zip › S1-Dataset-Spatiotemporal_Accuracy/StandingClose/SpineMid-CLAV-SpatioAccracy.xlsx]

## Sheet: Sheet1
ID	corr_x	SNR_x	corr_y	SNR_y	corr_z	SNR_z
2	0.982286	13.7629	0.959698	10.9987	0.762993	3.7893
4	0.887339	6.72187	0.441831	-0.538041	0.690214	1.93188
5	0.979608	12.9828	0.943608	9.60132	0.944669	9.28154
6	0.946601	9.72172	0.96992	12.2405	0.664176	2.50574
7	0.75531	3.66995	0.870524	5.69863	0.795351	4.29328
8	0.841492	5.3478	0.843391	5.395	0.858182	5.36747
9	0.905367	7.15223	0.932927	7.80754	0.252928	-3.47848
10	0.955842	10.5198	0.832038	4.1755	0.724759	3.1805
11	0.639162	2.19434	0.738453	3.36965	0.92747	5.78189
12	0.967476	11.5512	0.982941	14.6441	0.444192	-2.08159
13	0.828067	2.8248	0.421018	0.694888	0.857588	4.5793
14	0.887916	6.65234	0.868942	6.1007	0.89301	6.93075
15	0.960829	10.9064	0.556675	1.38065	0.547702	1.13463
16	0.780672	4.05468	0.944615	9.6536	0.897234	6.84081
17	0.280997	-0.575275	0.574029	-3.8469	0.854092	3.74781
18	0.548194	0.553763	0.701052	2.83513	0.936138	8.36465
19	0.989508	15.2006	0.980337	13.9818	0.474377	-2.94094
22	0.950664	9.7191	0.0500514	-9.0262	0.600134	1.73056
23	0.986881	15.5272	0.74528	1.17649	0.934829	6.11079
24	0.990732	14.3526	0.921857	8.15872	0.957161	9.86676
25	0.752995	3.45667	0.667575	2.43666	0.935176	3.88259
26	0.990842	17.2598	0.909475	7.60058	0.883755	6.21773
28	0.994129	14.5333	0.764743	1.53281	0.545813	-4.97608
29	0.982481	11.2099	0.910681	1.64639	0.841635	4.14188
30	0.874687	5.72381	0.927857	8.45574	0.915816	7.27174
31	0.987732	16.1279	0.772105	2.43157	0.945161	-3.17575
32	0.830735	4.52005	0.845556	5.23999	0.803154	4.41439
33	0.988081	12.5359	0.990116	16.7508	0.760626	2.09557
34	0.923386	7.90283	0.772512	3.86933	0.845439	5.0905
35	0.975198	12.5708	0.958798	10.6175	0.818731	4.61898
	0.87884	8.95606	0.793287	5.50278	0.777084	3.55061
