# Supplementary material for: Validation of a Kinect V2 based rehabilitation game
Source: PLoS One. 2018 Aug 24;13(8):e0202338. doi: 10.1371/journal.pone.0202338 (PMC6108894; doi:10.1371/journal.pone.0202338)
Supplement: S1 Dataset — (ZIP) [file pone.0202338.s004.zip › S1-Dataset-Spatiotemporal_Accuracy/StandingFar/LElbow-SpatioAccracy.xlsx]

## Sheet: Sheet1
ID	corr_x	SNR_x	corr_y	SNR_y	corr_z	SNR_z
2	0.97549	12.3211	0.967375	10.9297	0.984076	14.994
4	0.913515	7.77527	0.888007	6.27601	0.942618	8.91893
5	0.994273	16.7756	0.971889	12.0283	0.982198	13.7452
6	0.976052	12.1248	0.972749	12.6137	0.983771	14.9163
7	0.946594	9.50088	0.939967	8.88781	0.90666	7.47344
8	0.920064	8.08143	0.936086	8.84668	0.875148	6.28508
9	0.953575	10.2975	0.912795	7.77695	0.927874	7.55543
10	0.979323	13.4497	0.986925	13.0928	0.982961	14.6197
11	0.988363	13.4221	0.977843	13.2555	0.946084	8.82901
12	0.969898	11.2668	0.967182	11.5052	0.960315	10.9081
13	0.963294	11.4171	0.913725	7.82122	0.880032	6.46742
14	0.994165	17.6402	0.986444	15.6917	0.972894	9.20057
15	0.93873	9.24854	0.928609	8.3167	0.918175	7.419
16	0.985917	12.5389	0.717847	2.30835	0.975125	7.06385
17	0.980213	13.3432	0.979747	13.967	0.973053	12.5825
18	0.987575	9.77305	0.996588	16.5007	0.987451	11.3841
19	0.866671	5.86892	0.944923	8.56623	0.940977	8.18434
22	0.985849	13.8566	0.903861	7.37257	0.888301	6.46552
23	0.976068	13.2516	0.975287	13.0464	0.795768	4.33139
24	0.990289	15.2217	0.979106	12.0713	0.989831	15.7378
25	0.920502	7.75127	0.971015	12.3109	0.986565	9.23106
26	0.99016	15.2238	0.970144	10.8682	0.987774	15.6016
28	0.941977	9.4796	0.968446	12.0682	0.958674	10.9115
29	0.991328	14.9697	0.989589	16.7472	0.969283	12.1278
30	0.983625	14.6385	0.990903	17.3763	0.980948	13.9901
31	0.993354	18.7784	0.885716	6.0803	0.92163	7.98022
32	0.84625	4.6921	0.922494	7.26222	0.910345	7.66215
33	0.992778	17.5924	0.993867	18.8397	0.98419	14.9721
34	0.906697	7.4978	0.890544	6.66507	0.937775	8.39946
35	0.994657	17.2435	0.989338	14.5211	0.992745	17.7262
	0.961575	12.1681	0.9473	11.1205	0.948108	10.5228
