# Supplementary material for: Validation of a Kinect V2 based rehabilitation game
Source: PLoS One. 2018 Aug 24;13(8):e0202338. doi: 10.1371/journal.pone.0202338 (PMC6108894; doi:10.1371/journal.pone.0202338)
Supplement: S1 Dataset — (ZIP) [file pone.0202338.s004.zip › S1-Dataset-Spatiotemporal_Accuracy/StandingFar/LHand-SpatioAccracy.xlsx]

## Sheet: Sheet1
ID	corr_x	SNR_x	corr_y	SNR_y	corr_z	SNR_z
2	0.979074	13.1647	0.977394	12.9792	0.985634	14.7972
4	0.918178	8.0119	0.869469	5.92325	0.954767	9.6431
5	0.99722	19.7611	0.981783	14.3675	0.997039	20.7907
6	0.981977	12.8194	0.960571	11.1161	0.996316	20.6507
7	0.912744	7.43694	0.932746	8.70773	0.938217	9.17631
8	0.93497	8.88268	0.950903	9.89637	0.917986	7.8974
9	0.95719	9.81498	0.935628	8.19748	0.966201	10.9117
10	0.99544	19.6778	0.990715	16.3309	0.99856	23.3839
11	0.987967	15.4483	0.988676	16.017	0.987346	15.9845
12	0.978194	13.5739	0.979837	13.3981	0.97289	12.681
13	0.952578	9.89735	0.875263	5.66292	0.951324	9.8561
14	0.997117	17.8081	0.979677	13.4193	0.997504	19.1258
15	0.92954	8.28495	0.939021	9.14885	0.934106	8.38868
16	0.972108	12.2917	0.976463	12.8666	0.986021	15.3881
17	0.995995	18.6921	0.99236	16.2677	0.996051	20.7888
18	0.980149	13.1491	0.998663	23.8321	0.970199	12.13
19	0.860479	5.80972	0.843417	4.4146	0.936517	8.99507
22	0.982889	14.6055	0.902939	6.93472	0.934256	8.95544
23	0.946806	9.71093	0.977678	13.5364	0.889831	6.7471
24	0.992745	17.3072	0.98283	14.6067	0.994641	18.391
25	0.981429	13.6858	0.989234	15.9567	0.97342	12.736
26	0.996448	18.7194	0.979653	13.847	0.997224	20.8617
28	0.952785	9.96605	0.949741	9.98047	0.964637	11.2996
29	0.993471	18.3874	0.995307	18.8087	0.996435	20.9094
30	0.998182	21.6569	0.996476	21.0613	0.996686	16.9639
31	0.996071	20.9144	0.976768	12.3737	0.990707	17.3216
32	0.915166	7.82982	0.926825	8.50459	0.970116	11.9533
33	0.998401	20.5209	0.996955	18.3762	0.993076	15.6673
34	0.844035	4.8883	0.890323	6.49746	0.963946	10.8646
35	0.996942	19.1251	0.987049	15.0726	0.997584	21.1349
	0.96421	13.7281	0.957479	12.6034	0.971641	14.4798
