# Supplementary material for: Validation of a Kinect V2 based rehabilitation game
Source: PLoS One. 2018 Aug 24;13(8):e0202338. doi: 10.1371/journal.pone.0202338 (PMC6108894; doi:10.1371/journal.pone.0202338)
Supplement: S1 Dataset — (ZIP) [file pone.0202338.s004.zip › S1-Dataset-Spatiotemporal_Accuracy/StandingFar/LHip-LASI-LPSI-SpatioAccracy.xlsx]

## Sheet: Sheet1
ID	corr_x	SNR_x	corr_y	SNR_y	corr_z	SNR_z
2	0.915753	7.90506	0.956146	10.6653	0.426805	-4.83961
4	0.783882	1.23503	0.732803	3.10734	0.557235	-8.85734
5	0.947744	9.91994	0.971587	12.4658	0.793312	-7.22002
6	0.878769	6.41106	0.97809	13.4429	0.482339	-1.60126
7	0.817677	4.76262	0.761822	3.587	0.590389	-7.50471
8	0.94578	9.25165	0.82274	4.84796	0.731917	-0.0834749
9	0.939748	7.28192	0.824231	4.89728	0.941711	6.10957
10	0.919134	7.6221	0.87559	6.26337	0.748101	0.513888
11	0.967403	11.3794	0.879962	6.46517	0.705354	-8.32921
12	0.864761	5.97897	0.892171	6.714	0.580827	-8.99948
13	0.693293	0.569822	0.545914	-2.40504	0.409156	-15.8161
14	0.989853	11.5314	0.992092	16.6454	0.90569	-0.192388
15	0.844727	4.19883	0.868936	6.04335	0.55019	-3.09731
16	0.912079	3.84802	0.90375	6.842	-0.341914	-19.1318
17	0.964155	10.005	0.975585	12.424	0.870464	-7.13327
18	0.875665	5.75662	0.818628	2.51501	0.841515	-3.98666
19	0.975129	12.2167	0.944086	9.20275	0.7742	1.55563
22	0.960997	10.2031	0.987732	15.4241	0.788593	-6.7921
23	0.935968	8.96455	0.972348	12.049	0.791305	-2.93653
24	0.885239	5.36145	0.945727	9.66494	0.758823	-4.20966
25	0.938607	8.95268	0.95396	10.3603	0.0975128	-15.8322
26	0.881145	6.40677	0.960664	10.9809	0.522963	-3.12668
28	0.894236	5.5139	0.89495	7.00916	0.767175	1.63824
29	0.93823	8.52209	0.969502	10.8794	0.290781	-10.6589
30	0.990858	17.1872	0.967343	11.4532	-0.955792	-4.09052
31	0.949915	8.86369	0.71111	2.47557	0.725377	-9.27737
32	0.718819	1.27951	0.814446	4.70812	0.796782	-16.8913
33	0.993004	18.415	0.990108	11.4393	0.485816	-1.27453
34	0.84008	4.12811	0.771712	3.54872	0.868621	5.40512
35	0.939657	8.54748	0.982266	13.9702	0.521433	-1.53507
	0.90341	7.74066	0.888867	8.25622	0.567556	-5.27317
