# Supplementary material for: Validation of a Kinect V2 based rehabilitation game
Source: PLoS One. 2018 Aug 24;13(8):e0202338. doi: 10.1371/journal.pone.0202338 (PMC6108894; doi:10.1371/journal.pone.0202338)
Supplement: S1 Dataset — (ZIP) [file pone.0202338.s004.zip › S1-Dataset-Spatiotemporal_Accuracy/StandingFar/LHip-LASI-SpatioAccracy.xlsx]

## Sheet: Sheet1
ID	corr_x	SNR_x	corr_y	SNR_y	corr_z	SNR_z
2	0.959243	10.4718	0.959815	11.0184	0.517327	-8.65827
4	0.665362	2.1015	0.806465	4.53107	0.431439	-10.6727
5	0.968777	11.0792	0.972105	12.5942	0.79852	-9.31263
6	0.965065	10.2987	0.981437	13.9869	0.43489	-0.574618
7	0.647228	1.9703	0.690029	2.79791	0.604553	-7.23617
8	0.902963	5.61835	0.806207	4.55614	0.76878	-3.52852
9	0.88498	6.53176	0.824442	4.91804	0.560865	-1.95098
10	0.975357	13.1229	0.950163	9.4893	0.733765	-7.80618
11	0.975371	10.0461	0.891434	6.85865	0.929509	-6.00174
12	0.896163	7.0301	0.873208	5.98471	0.656051	-5.56734
13	0.68806	1.27814	0.455206	-2.82629	0.736701	-3.70163
14	0.98008	13.6296	0.984151	15.0007	0.850621	-4.78525
15	0.808916	3.37457	0.871843	5.65498	0.639326	-3.16009
16	0.965691	7.73559	0.920866	7.1404	0.572998	0.848089
17	0.890474	6.32775	0.94608	9.06508	0.926466	-5.71243
18	0.873725	5.46673	0.799747	3.06714	0.885137	-3.26309
19	0.920816	8.16702	0.96116	9.85929	0.832292	5.11659
22	0.978651	13.6662	0.988974	14.9334	0.209183	-15.2417
23	0.869888	3.87213	0.980355	13.6631	0.786695	0.921938
24	0.956174	10.6323	0.936068	8.84788	0.716627	-7.54697
25	0.768836	3.87733	0.968263	11.9402	0.941744	8.32407
26	0.984886	12.2574	0.957723	10.7224	0.551901	-10.1649
28	0.950579	10.0563	0.900557	7.22604	0.69369	1.51914
29	0.983302	13.696	0.9625	10.8065	0.836794	-10.1281
30	0.990835	16.6869	0.94774	9.88552	0.46512	-1.12151
31	0.969705	11.4472	0.529664	1.23468	0.632524	-2.18805
32	0.706993	2.04735	0.756878	3.53266	0.863406	-10.41
33	0.993497	16.2255	0.992125	12.2633	0.857684	4.82704
34	0.836446	3.95229	0.804122	3.65865	0.880675	6.00209
35	0.979814	12.4692	0.975958	13.0083	0.350669	-4.83898
	0.897929	8.50455	0.879843	8.18064	0.688865	-3.8671
