# Supplementary material for: Validation of a Kinect V2 based rehabilitation game
Source: PLoS One. 2018 Aug 24;13(8):e0202338. doi: 10.1371/journal.pone.0202338 (PMC6108894; doi:10.1371/journal.pone.0202338)
Supplement: S1 Dataset — (ZIP) [file pone.0202338.s004.zip › S1-Dataset-Spatiotemporal_Accuracy/StandingFar/LShoulder-SpatioAccracy.xlsx]

## Sheet: Sheet1
ID	corr_x	SNR_x	corr_y	SNR_y	corr_z	SNR_z
2	0.973832	12.8657	0.948782	10.007	0.841365	5.22392
4	0.764129	3.72044	0.899443	7.09959	0.922413	7.69166
5	0.987602	15.6859	0.973971	11.5973	0.928334	7.93875
6	0.971674	12.4345	0.976085	12.8851	0.627646	2.17361
7	0.818992	4.81721	0.922339	7.71003	0.94587	8.18258
8	0.902222	7.19584	0.961534	10.7321	0.830223	4.97735
9	0.936046	8.88828	0.924677	8.29028	0.483733	1.13983
10	0.830296	4.9791	0.977967	12.9077	0.961523	8.37955
11	0.971086	9.99835	0.986914	13.9679	0.989546	11.5695
12	0.913759	7.81267	0.986064	15.3258	0.911874	7.41963
13	0.836914	5.23418	0.926641	8.46665	0.882287	6.45547
14	0.970157	11.9949	0.985317	11.9045	0.916345	5.75697
15	0.887366	6.72347	0.907991	7.44069	0.911784	7.60876
16	0.955196	10.5676	0.991015	16.5174	0.72754	2.47794
17	0.989571	10.7923	0.978451	11.8151	0.836918	4.28367
18	0.992985	13.5821	0.997373	14.5848	0.98747	15.8595
19	0.931737	7.56662	0.974769	12.1544	0.719848	3.03963
22	0.979176	10.7548	0.983939	12.4747	0.814933	4.47554
23	0.96999	11.9285	0.993253	18.2259	0.743021	3.17471
24	0.9882	16.291	0.974197	12.3131	0.943003	8.40083
25	0.975337	12.4809	0.993206	17.0455	0.957193	8.96361
26	0.987468	15.6934	0.957753	10.5414	0.88192	5.64755
28	0.887744	6.53662	0.975776	12.9632	0.969953	11.3133
29	0.95872	9.7735	0.994678	16.669	0.983798	11.2326
30	0.978185	13.4044	0.923131	8.25357	0.484449	-1.65827
31	0.984344	14.0328	0.979985	13.0887	0.825068	4.9562
32	0.666844	2.41707	0.978187	13.5457	0.469144	-0.553913
33	0.994456	18.1533	0.991274	16.2583	0.884702	6.27046
34	0.86159	5.8828	0.972521	10.5664	0.828872	4.56505
35	0.986791	15.6153	0.95207	9.99801	0.888221	5.97945
	0.928414	10.2608	0.96631	12.1783	0.836633	6.09818
