# Supplementary material for: Validation of a Kinect V2 based rehabilitation game
Source: PLoS One. 2018 Aug 24;13(8):e0202338. doi: 10.1371/journal.pone.0202338 (PMC6108894; doi:10.1371/journal.pone.0202338)
Supplement: S1 Dataset — (ZIP) [file pone.0202338.s004.zip › S1-Dataset-Spatiotemporal_Accuracy/StandingFar/RElbow-SpatioAccracy.xlsx]

## Sheet: Sheet1
ID	corr_x	SNR_x	corr_y	SNR_y	corr_z	SNR_z
2	0.986892	12.3785	0.964388	11.2045	0.97745	13.4997
4	0.927937	8.4398	0.873014	6.12174	0.922081	8.11011
5	0.989302	15.8887	0.967544	11.7963	0.968042	12.013
6	0.941251	9.20539	0.955653	10.3721	0.93785	7.6742
7	0.750552	3.54951	0.844249	5.32041	0.797014	4.30226
8	0.861772	5.88576	0.957799	10.423	0.885924	6.64851
9	0.931491	8.74061	0.933197	8.84393	0.968836	11.7265
10	0.993847	17.1702	0.981894	11.7942	0.52942	-0.975829
11	0.986009	12.4926	0.987702	12.8448	0.862867	5.47468
12	0.955694	9.48149	0.961037	11.1271	0.971888	11.9919
13	0.899737	7.14025	0.940227	9.35644	0.902311	7.18971
14	0.997789	17.0662	0.994705	17.2843	0.975012	12.9859
15	0.928194	8.51257	0.930188	8.70097	0.933853	8.29564
16	0.997442	17.5856	0.98795	13.4258	0.992659	16.8143
17	0.975142	12.3095	0.99033	13.8412	0.981688	13.4972
18	0.973512	12.3058	0.989305	16.7163	0.992326	18.156
19	0.991446	16.874	0.975966	12.213	0.98631	15.4772
22	0.996119	15.0509	0.990962	16.4359	0.980556	13.8969
23	0.971161	12.1976	0.990284	16.9635	0.987046	15.8504
24	0.991065	14.4787	0.953458	9.96435	0.958403	10.8759
25	0.994799	19.6932	0.997512	18.8537	0.994202	17.5246
26	0.992338	13.4623	0.95755	10.0098	0.964686	11.5282
28	0.895531	6.96186	0.954832	10.5357	0.923884	7.86045
29	0.989221	12.9044	0.99224	16.724	0.953457	10.3978
30	0.981272	14.2954	0.930408	6.62675	0.697919	2.34909
31	0.996236	21.0182	0.991427	17.6644	0.991238	17.3739
32	0.951602	9.47677	0.957627	10.7874	0.985979	14.0764
33	0.984811	14.8855	0.840504	2.21123	0.744454	3.12379
34	0.92363	8.32004	0.924514	7.94467	0.927448	8.2912
35	0.994786	14.8507	0.972983	12.6308	0.986995	15.8581
	0.958353	12.4207	0.956315	11.6246	0.922727	10.7296
