# Supplementary material for: Validation of a Kinect V2 based rehabilitation game
Source: PLoS One. 2018 Aug 24;13(8):e0202338. doi: 10.1371/journal.pone.0202338 (PMC6108894; doi:10.1371/journal.pone.0202338)
Supplement: S1 Dataset — (ZIP) [file pone.0202338.s004.zip › S1-Dataset-Spatiotemporal_Accuracy/StandingFar/RHand-SpatioAccracy.xlsx]

## Sheet: Sheet1
ID	corr_x	SNR_x	corr_y	SNR_y	corr_z	SNR_z
2	0.988292	15.85	0.986358	15.6568	0.990859	17.2266
4	0.93808	9.17561	0.89819	7.04716	0.928025	8.23523
5	0.993808	18.1324	0.985733	15.3502	0.992716	18.2543
6	0.955201	10.0353	0.942398	9.50686	0.98352	14.7664
7	0.757085	2.91149	0.900328	7.09735	0.837472	4.79048
8	0.848077	4.95016	0.977758	12.5795	0.899274	6.86102
9	0.947683	8.91031	0.951563	9.73128	0.981932	13.4202
10	0.998043	19.3514	0.995595	18.3151	0.993737	19.0295
11	0.987244	15.9593	0.981155	14.2095	0.989955	16.6316
12	0.954628	10.2763	0.969937	11.373	0.973327	12.6553
13	0.922227	7.6601	0.955678	10.6102	0.91673	7.20706
14	0.991868	17.8304	0.990037	13.987	0.998743	22.1447
15	0.948991	9.55698	0.962693	11.3482	0.973121	11.9569
16	0.9899	16.9641	0.993102	18.4409	0.99652	21.3898
17	0.992155	17.7812	0.994074	18.725	0.997852	23.6166
18	0.99371	19.0157	0.997057	21.8692	0.998609	22.6797
19	0.988142	16.0235	0.974246	12.8768	0.992535	16.876
22	0.991312	17.5371	0.9838	14.9298	0.983503	14.8344
23	0.972121	12.3388	0.984487	14.8462	0.991005	17.2512
24	0.991162	16.9121	0.959031	10.7023	0.988618	16.2952
25	0.988899	16.4718	0.996915	18.7061	0.996019	19.2594
26	0.99276	17.9464	0.98526	14.9999	0.992193	18.08
28	0.948461	9.08184	0.911461	7.63636	0.941107	9.15943
29	0.988822	16.3997	0.993993	19.1806	0.994711	19.2712
30	0.990158	15.1298	0.988492	16.3933	0.981041	13.3079
31	0.995418	19.5472	0.987119	15.3507	0.999021	20.7215
32	0.931397	8.69982	0.947003	9.77907	0.982549	14.3133
33	0.990626	16.8862	0.983234	14.4137	0.967092	11.6982
34	0.920295	7.55906	0.965133	11.2706	0.936768	8.59929
35	0.997382	21.2228	0.984168	14.8354	0.996647	21.3199
	0.963131	13.8706	0.970867	13.7256	0.973173	15.3951
