# Supplementary material for: Validation of a Kinect V2 based rehabilitation game
Source: PLoS One. 2018 Aug 24;13(8):e0202338. doi: 10.1371/journal.pone.0202338 (PMC6108894; doi:10.1371/journal.pone.0202338)
Supplement: S1 Dataset — (ZIP) [file pone.0202338.s004.zip › S1-Dataset-Spatiotemporal_Accuracy/StandingFar/RHip-RASI-RPSI-SpatioAccracy.xlsx]

## Sheet: Sheet1
ID	corr_x	SNR_x	corr_y	SNR_y	corr_z	SNR_z
2	0.937283	9.15356	0.936309	8.95358	0.730805	-2.14419
4	0.789742	1.46502	0.713023	2.90107	0.471088	-15.7213
5	0.963483	11.4429	0.964122	9.92355	0.871706	-5.80522
6	0.948722	9.97956	0.964876	11.5731	0.455787	-2.5969
7	0.837122	5.11032	0.516963	-0.470318	-0.0566325	-13.0436
8	0.943349	8.83687	0.797027	4.36136	0.707956	-9.92286
9	0.94747	8.2136	0.75775	3.54321	0.926627	-0.790559
10	0.947241	9.26621	0.827482	4.67506	0.705957	-4.94057
11	0.974998	12.113	0.929357	8.05709	0.488818	-10.9105
12	0.888378	6.75615	0.795645	4.35315	0.485303	-11.2747
13	0.702401	0.162015	0.516869	-1.38117	0.53599	-17.1586
14	0.989481	12.7007	0.984705	11.3296	0.952931	1.51299
15	0.837557	2.09343	0.835953	4.89021	0.828161	-13.8488
16	0.902175	2.46291	0.865293	5.90813	0.679073	-14.1821
17	0.962738	11.3376	0.840245	5.22652	0.632386	-14.1048
18	0.889866	6.7352	0.778328	3.90671	0.808362	-12.231
19	0.97182	10.7812	0.939828	7.38677	0.905211	-0.630761
22	0.955023	10.4007	0.985229	15.053	0.775851	-10.0493
23	0.929824	8.66249	0.978216	11.4295	0.884599	-7.95404
24	0.920347	6.79675	0.923155	7.89422	0.819033	-1.01832
25	0.852107	5.37885	0.991909	10.8166	0.700772	-13.0312
26	0.940888	9.36806	0.92608	7.87046	0.760421	-2.48374
28	0.905256	6.09045	0.863697	5.69518	0.408501	-5.18708
29	0.938148	8.08919	0.848263	5.07667	0.690531	-0.526326
30	0.990799	17.0727	0.93648	8.25837	0.379203	-2.43067
31	0.937664	7.3455	0.635121	2.16797	0.797849	-8.57627
32	0.628239	1.60724	0.79746	4.23042	0.871981	-4.5156
33	0.99721	19.2797	0.986237	15.1306	0.845337	4.9917
34	0.844472	3.81803	0.743239	3.48471	0.880719	2.49349
35	0.970554	10.6492	0.939197	8.48434	0.720925	1.51653
	0.908145	8.10563	0.850602	6.69099	0.688842	-6.48547
