# Supplementary material for: Validation of a Kinect V2 based rehabilitation game
Source: PLoS One. 2018 Aug 24;13(8):e0202338. doi: 10.1371/journal.pone.0202338 (PMC6108894; doi:10.1371/journal.pone.0202338)
Supplement: S1 Dataset — (ZIP) [file pone.0202338.s004.zip › S1-Dataset-Spatiotemporal_Accuracy/StandingFar/RHip-RASI-SpatioAccracy.xlsx]

## Sheet: Sheet1
ID	corr_x	SNR_x	corr_y	SNR_y	corr_z	SNR_z
2	0.964994	11.2118	0.941263	9.11309	0.788294	-3.94985
4	0.637091	1.69065	0.771646	3.89505	0.687334	-12.6168
5	0.972164	11.6065	0.966287	10.0982	0.882959	-6.34724
6	0.965721	10.6383	0.969184	12.1323	0.509281	-5.83033
7	0.649998	2.01135	0.527879	0.743294	0.735454	-10.4684
8	0.907116	5.67064	0.852697	5.5223	0.808144	-11.8578
9	0.894801	6.92805	0.778499	3.89574	0.67433	-6.20415
10	0.970186	12.0121	0.899632	6.57288	0.501393	-13.2593
11	0.977992	10.5856	0.916264	7.76092	0.926723	-9.66067
12	0.918042	7.90753	0.760183	3.74507	0.569816	-10.3468
13	0.687068	0.614183	0.499669	-1.79668	0.512493	-12.3896
14	0.98219	13.3626	0.981861	11.5841	0.97652	0.19939
15	0.818392	2.02368	0.855955	5.0034	0.839844	-10.6043
16	0.940686	3.95495	0.893224	6.46806	0.761493	-2.45891
17	0.847081	5.49	0.813536	4.31683	0.755795	-5.91989
18	0.894938	6.89977	0.833672	5.07304	0.64781	-8.39349
19	0.926588	8.46383	0.966619	8.66761	0.887068	5.70272
22	0.962109	10.7323	0.982147	13.9877	0.545238	-2.27395
23	0.902491	4.66937	0.966988	10.5517	0.671705	-1.23333
24	0.94807	9.94811	0.917043	7.27366	0.916221	-5.42457
25	0.889842	6.81443	0.991381	11.5139	0.939759	8.06745
26	0.984552	12.7575	0.850996	5.13608	0.764939	-8.06611
28	0.955438	10.5958	0.896592	6.99237	0.551513	-1.3694
29	0.977836	13.5196	0.859196	5.63557	0.350296	-14.2318
30	0.98914	15.7079	0.857338	5.57776	-0.0586446	-17.752
31	0.987947	13.8604	0.826367	4.18061	0.782747	3.45581
32	0.343838	-1.93049	0.841711	5.06865	0.834244	-1.09568
33	0.992094	14.6428	0.987635	16.0638	0.769089	0.815521
34	0.83726	3.69716	0.819006	4.81744	0.889956	3.07519
35	0.978528	12.0793	0.943269	8.96044	0.642235	-0.299276
	0.89014	8.27219	0.865591	6.95183	0.702135	-5.35792
