# Supplementary material for: Validation of a Kinect V2 based rehabilitation game
Source: PLoS One. 2018 Aug 24;13(8):e0202338. doi: 10.1371/journal.pone.0202338 (PMC6108894; doi:10.1371/journal.pone.0202338)
Supplement: S1 Dataset — (ZIP) [file pone.0202338.s004.zip › S1-Dataset-Spatiotemporal_Accuracy/StandingFar/RShoulder-SpatioAccracy.xlsx]

## Sheet: Sheet1
ID	corr_x	SNR_x	corr_y	SNR_y	corr_z	SNR_z
2	0.975185	12.5178	0.938101	9.20866	0.758716	3.68183
4	0.738488	3.07354	0.917854	8.00848	0.718281	3.15046
5	0.96946	12.2005	0.973805	11.3171	0.870566	6.15806
6	0.919921	8.13054	0.97076	12.2429	0.739299	2.69233
7	0.807673	4.5053	0.9371	8.4257	0.814699	4.35472
8	0.927466	8.2576	0.953181	9.99971	0.92583	7.01399
9	0.901162	7.23507	0.911606	7.66975	0.919586	7.31398
10	0.926901	7.79411	0.992406	14.5927	0.942593	8.54344
11	0.947271	8.21675	0.989607	15.2044	0.970097	11.0204
12	0.919271	7.36201	0.982917	14.5286	0.934638	8.26484
13	0.795398	4.34929	0.936268	9.04106	0.891314	6.85897
14	0.990379	15.1798	0.987116	14.3852	0.995583	17.5432
15	0.89889	6.33078	0.94114	8.70676	0.799139	4.41352
16	0.993332	18.5483	0.97771	9.96743	0.991514	13.2043
17	0.917151	7.13749	0.986711	12.8484	0.970035	11.2716
18	0.977366	11.5559	0.996944	17.1988	0.996169	18.9477
19	0.986442	15.6936	0.973758	12.1713	0.963883	7.95849
22	0.991986	13.1312	0.980483	12.8307	0.984189	14.6544
23	0.964319	11.1884	0.98955	15.8077	0.962145	11.2767
24	0.941263	9.23706	0.978144	12.4751	0.819624	4.43785
25	0.969674	11.6617	0.988729	15.0909	0.960595	8.33332
26	0.978844	13.1672	0.950622	9.91965	0.756568	3.66779
28	0.833515	5.14919	0.97465	12.135	0.946427	9.44731
29	0.973622	8.59316	0.996893	15.4363	0.865705	5.8925
30	0.994717	19.6345	0.988709	16.1176	0.91709	1.60576
31	0.98874	15.5096	0.950521	8.07121	0.831456	4.70688
32	0.568342	1.57218	0.961325	9.85605	0.966889	11.8536
33	0.994623	16.6339	0.98551	12.8127	0.736567	-0.400313
34	0.816106	4.75925	0.971525	10.9109	0.913587	7.80551
35	0.990758	14.3955	0.943125	9.08073	0.650713	2.1878
	0.919942	10.0907	0.967559	11.8687	0.883783	7.59537
