# Supplementary material for: Validation of a Kinect V2 based rehabilitation game
Source: PLoS One. 2018 Aug 24;13(8):e0202338. doi: 10.1371/journal.pone.0202338 (PMC6108894; doi:10.1371/journal.pone.0202338)
Supplement: S1 Dataset — (ZIP) [file pone.0202338.s004.zip › S1-Dataset-Spatiotemporal_Accuracy/StandingFar/SpineBase-LRASI-LRPSI-SpatioAccracy.xlsx]

## Sheet: Sheet1
ID	corr_x	SNR_x	corr_y	SNR_y	corr_z	SNR_z
2	0.970159	12.3057	0.939513	9.14574	0.772732	-4.14933
4	0.813599	4.60083	0.749148	3.48547	0.468067	-15.5789
5	0.983784	14.7352	0.965651	10.2138	0.888833	-6.47039
6	0.972529	11.9723	0.967119	11.8849	0.43586	-4.5529
7	0.816689	4.71433	0.528893	0.204534	0.538294	-17.243
8	0.941879	8.28833	0.83936	5.27537	0.813645	-13.7553
9	0.942455	8.47413	0.769751	3.71386	0.677853	-8.46318
10	0.981618	13.7287	0.86773	5.64003	0.795231	-12.292
11	0.992946	17.689	0.925905	8.06284	0.835522	-12.146
12	0.936754	9.02587	0.782671	4.11807	0.543462	-14.8097
13	0.716503	0.401272	0.512741	-1.70101	0.735454	-21.0607
14	0.988189	13.4068	0.983684	11.6982	0.974494	0.707984
15	0.906748	2.22158	0.849979	5.05669	0.780719	-15.0941
16	0.947606	3.51244	0.883347	6.35812	0.728526	-14.0092
17	0.937197	6.84973	0.823697	4.74244	0.506943	-9.69311
18	0.986418	14.3679	0.773862	3.96486	0.690914	-18.1431
19	0.952605	9.65005	0.95594	8.21176	0.894632	2.64823
22	0.966832	11.855	0.984117	14.7526	0.72194	-14.6942
23	0.940411	8.30318	0.973861	11.255	0.715235	-5.27977
24	0.951818	9.46815	0.922239	7.77059	0.89095	-3.83883
25	0.872469	6.21967	0.992148	11.5371	0.836255	3.12545
26	0.986226	15.5066	0.895512	6.54842	0.820642	-6.65374
28	0.957809	10.1581	0.880609	6.28688	0.722701	-7.67164
29	0.985243	14.1	0.855522	5.38401	0.704655	-12.0885
30	0.990959	16.7693	0.91844	7.35655	-0.251088	-28.9325
31	0.963603	10.1369	0.764217	3.61917	0.73005	-2.02231
32	0.558547	-1.47609	0.832893	4.83661	0.538131	-9.35511
33	0.996532	17.168	0.988194	16.1884	0.857533	2.45313
34	0.845209	3.68358	0.784891	4.14711	0.882256	2.42833
35	0.984383	13.5879	0.941611	8.83035	0.725997	0.462765
	0.926257	9.71415	0.861775	6.95295	0.699215	-8.87238
