# Supplementary material for: Validation of a Kinect V2 based rehabilitation game
Source: PLoS One. 2018 Aug 24;13(8):e0202338. doi: 10.1371/journal.pone.0202338 (PMC6108894; doi:10.1371/journal.pone.0202338)
Supplement: S1 Dataset — (ZIP) [file pone.0202338.s004.zip › S1-Dataset-Spatiotemporal_Accuracy/StandingFar/SpineBase-LRASI-SpatioAccracy.xlsx]

## Sheet: Sheet1
ID	corr_x	SNR_x	corr_y	SNR_y	corr_z	SNR_z
2	0.976038	13.2187	0.958601	10.9091	0.406463	-12.2423
4	0.815479	4.58182	0.776774	3.90337	0.536249	-12.7461
5	0.985369	15.2864	0.97239	12.6394	0.835831	-9.91968
6	0.966997	11.7155	0.979674	13.8194	0.426372	-5.6316
7	0.817182	4.75128	0.736678	3.37872	0.701909	-4.0979
8	0.943715	8.37936	0.82982	5.06397	0.710303	-2.52007
9	0.943204	8.30653	0.827314	4.95925	0.555886	-6.6712
10	0.987319	15.5542	0.948662	9.56665	0.868814	-5.51469
11	0.995176	18.8629	0.89375	6.95922	0.93659	-8.5227
12	0.940709	9.3191	0.886667	6.46856	0.612827	-11.4456
13	0.731371	0.987628	0.517918	-2.9028	0.436799	-11.9003
14	0.992206	14.4805	0.989153	16.4067	0.953304	-2.84441
15	0.919417	5.01577	0.877056	6.08986	0.589094	-4.21845
16	0.973915	6.52322	0.918675	7.289	0.175285	-6.86948
17	0.972194	12.5251	0.964593	10.864	0.85021	-13.0429
18	0.995513	19.3775	0.796592	2.64723	0.82615	-6.22511
19	0.957553	10.5153	0.956124	9.88427	0.914112	-5.45088
22	0.983158	14.0913	0.988659	15.5673	0.19275	-26.813
23	0.957227	9.22247	0.977738	13.1563	0.8223	-2.52912
24	0.959665	9.82064	0.942864	9.2908	0.882088	-8.43396
25	0.981393	13.1511	0.96107	11.1304	0.574051	-6.74202
26	0.987644	16.0919	0.96012	11.0151	0.588782	-10.4571
28	0.960023	10.4788	0.898821	7.15071	0.716358	-2.85798
29	0.993363	18.2082	0.968272	11.0202	0.733805	-16.7404
30	0.992167	18.0342	0.965953	11.6551	0.526904	-2.98998
31	0.987592	15.119	0.449036	0.97785	0.392474	-12.3983
32	0.737842	2.90299	0.798502	4.36195	0.580939	-25.5785
33	0.997051	19.912	0.990927	12.1235	0.780093	4.04441
34	0.848436	4.01392	0.798952	3.7514	0.87061	5.40048
35	0.98649	15.2545	0.980689	13.9338	0.391897	-6.91641
	0.942847	11.5234	0.883735	8.43601	0.646308	-8.09584
