# Supplementary material for: Validation of a Kinect V2 based rehabilitation game
Source: PLoS One. 2018 Aug 24;13(8):e0202338. doi: 10.1371/journal.pone.0202338 (PMC6108894; doi:10.1371/journal.pone.0202338)
Supplement: S1 Dataset — (ZIP) [file pone.0202338.s004.zip › S1-Dataset-Spatiotemporal_Accuracy/StandingFar/SpineMid-CLAV-SpatioAccracy.xlsx]

## Sheet: Sheet1
ID	corr_x	SNR_x	corr_y	SNR_y	corr_z	SNR_z
2	0.979061	12.9563	0.916996	7.98206	0.831308	3.36156
4	0.672552	1.82029	0.539209	-2.18959	0.337983	-1.31047
5	0.974087	12.9111	0.95748	10.5891	0.954167	10.2079
6	0.951064	9.12233	0.965446	11.2838	0.434917	0.308519
7	0.740746	3.4406	0.844771	4.1857	0.903682	6.28738
8	0.896999	7.089	0.815837	3.32601	0.882342	6.37868
9	0.941599	9.4391	0.84405	4.33343	0.7434	1.83282
10	0.892459	6.06222	0.94935	9.99798	0.977234	13.3921
11	0.926471	8.46936	0.807487	2.7969	0.986028	13.7979
12	0.947118	9.05092	0.979173	13.3205	0.870911	6.17011
13	0.511833	0.976456	0.532434	-2.54164	0.826661	4.99434
14	0.98589	10.0054	0.930212	7.52058	0.969001	11.9998
15	0.843381	5.09311	0.852068	5.27276	0.779803	4.01632
16	0.966296	10.5138	0.735118	0.0606484	0.302258	-1.09154
17	0.385611	-0.885232	0.895977	4.54558	0.956517	9.15028
18	0.827198	3.0126	0.995185	13.2263	0.963537	9.50522
19	0.984733	13.0947	0.936785	9.04707	0.62767	-5.29905
22	0.952312	10.2375	0.958507	10.5034	0.724159	3.18109
23	0.983237	14.6614	0.979949	13.9791	0.935432	8.59046
24	0.973108	11.9407	0.93105	8.17932	0.952562	9.6226
25	0.99382	18.8497	0.9573	10.58	0.499889	0.952996
26	0.973013	12.7364	0.896687	7.00233	0.876008	5.6712
28	0.927818	7.88047	0.954291	9.8135	0.939171	9.1011
29	0.929053	8.62452	0.964165	9.82737	0.98259	13.6772
30	0.996651	19.5563	0.667966	2.42798	0.561141	1.07891
31	0.992295	17.7772	0.378796	-1.18212	0.587704	1.61525
32	0.659277	1.89214	0.958146	9.21579	0.853652	5.60384
33	0.997604	21.6716	0.978913	8.25061	0.712391	3.02657
34	0.878433	6.40951	0.643167	-0.703984	0.88931	6.61325
35	0.986799	14.7783	0.887708	6.49284	0.693846	1.0077
	0.889017	9.63959	0.855141	6.57145	0.785176	5.44813
