# Supplementary material for: Validation of a Kinect V2 based rehabilitation game
Source: PLoS One. 2018 Aug 24;13(8):e0202338. doi: 10.1371/journal.pone.0202338 (PMC6108894; doi:10.1371/journal.pone.0202338)
Supplement: S1 Dataset — (ZIP) [file pone.0202338.s004.zip › S1-Dataset-Spatiotemporal_Accuracy/StandingStep/LElbow-SpatioAccracy.xlsx]

## Sheet: Sheet1
ID	corr_x	SNR_x	corr_y	SNR_y	corr_z	SNR_z	corr_sum
19	0.998105	20.195	0.997638	15.4151	0.995907	20.6822	2.99165
13	0.861071	5.73464	0.922142	8.1784	0.730975	2.98352	2.51419
35	0.805083	4.37641	0.748975	3.14997	0.945875	9.72781	2.49993
22	0.967305	11.2215	0.741463	3.41426	0.749513	3.58297	2.45828
5	0.894725	6.97289	0.782599	3.85498	0.950408	10.1399	2.62773
24	0.957356	10.5697	0.959363	10.7013	0.903433	7.15534	2.82015
31	0.788367	3.74008	0.858526	5.77832	0.925907	6.99991	2.5728
2	0.834452	5.11564	0.883403	6.5185	0.864504	5.77173	2.58236
11	0.880854	6.39057	0.837702	5.15222	0.87559	6.30985	2.59414
14	0.983625	14.6835	0.964643	11.5075	0.660909	-0.0643463	2.60918
26	0.924972	8.39931	0.766859	3.66038	0.921195	8.19751	2.61303
8	0.841726	5.26466	0.849121	5.42929	0.92693	8.44768	2.61778
33	0.947615	9.89748	0.806605	4.36486	0.889607	6.70739	2.64383
7	0.854065	5.55432	0.917234	7.88105	0.872996	6.02098	2.64429
6	0.906996	7.51083	0.82593	4.69051	0.959816	11.0138	2.69274
34	0.908429	7.47212	0.951858	10.2649	0.84118	4.24285	2.70147
10	0.972309	12.5627	0.935369	8.97845	0.855102	4.73723	2.76278
4	0.947721	9.79357	0.873162	5.78359	0.947476	9.48248	2.76836
9	0.927023	8.46319	0.919206	8.06658	0.957394	10.2357	2.80362
17	0.957149	10.7621	0.903536	7.21829	0.949132	9.93754	2.80982
12	0.905213	7.36694	0.96707	11.8818	0.94622	9.77299	2.8185
28	0.930673	8.64862	0.962379	11.3082	0.947335	9.78521	2.84039
16	0.96831	10.7101	0.976652	13.049	0.962178	11.2649	2.90714
30	0.998473	21.3984	0.982776	14.2791	0.970847	11.2601	2.9521
15	0.994077	18.3659	0.991666	17.071	0.976646	13.136	2.96239
32	0.974837	12.2417	0.995788	18.7261	0.994705	19.1968	2.96533
29	0.990561	15.7096	0.996931	20.7399	0.993075	18.0236	2.98057
23	0.99665	20.7519	0.994623	19.6888	0.990286	17.1108	2.98156
25	0.997318	22.5686	0.997242	22.2629	0.991993	17.4852	2.98655
18	0.996758	19.8704	0.995465	20.3817	0.996856	20.58	2.98908
	0.930394	11.0771	0.910198	10.3132	0.916466	9.99758
