# Supplementary material for: Validation of a Kinect V2 based rehabilitation game
Source: PLoS One. 2018 Aug 24;13(8):e0202338. doi: 10.1371/journal.pone.0202338 (PMC6108894; doi:10.1371/journal.pone.0202338)
Supplement: S1 Dataset — (ZIP) [file pone.0202338.s004.zip › S1-Dataset-Spatiotemporal_Accuracy/StandingStep/LHand-SpatioAccracy.xlsx]

## Sheet: Sheet1
ID	corr_x	SNR_x	corr_y	SNR_y	corr_z	SNR_z	corr_sum
19	0.995786	20.7498	0.988449	13.9735	0.992905	18.4112	2.97714
13	0.951232	9.51391	0.957509	10.1341	0.896106	6.08562	2.80485
35	0.842106	5.12039	0.805684	3.78608	0.963951	11.4998	2.61174
5	0.918649	7.69326	0.8331	4.63158	0.96834	12.0351	2.72009
2	0.859073	5.35282	0.890732	6.22936	0.864828	5.41657	2.61463
24	0.966452	11.4644	0.952306	10.0749	0.92204	8.2092	2.8408
6	0.915912	7.19118	0.745623	3.18498	0.965951	11.7137	2.62749
11	0.911763	7.0378	0.791539	3.59437	0.945953	9.26692	2.64926
26	0.927856	8.15942	0.811429	4.17903	0.931935	8.4055	2.67122
8	0.892848	6.60237	0.846866	4.77512	0.939209	8.94378	2.67892
34	0.905183	7.17091	0.955612	10.4484	0.821145	4.0684	2.68194
33	0.942013	9.17949	0.818889	4.68844	0.923084	8.00184	2.68399
7	0.893939	6.67695	0.928004	8.43161	0.899985	6.71005	2.72193
22	0.920514	8.13462	0.909937	6.46901	0.892285	6.7299	2.72274
31	0.934232	8.8735	0.85427	5.04151	0.953708	9.87643	2.74221
4	0.95254	10.3277	0.89871	7.0764	0.963253	10.4423	2.8145
17	0.945767	9.32342	0.940051	8.91768	0.977465	13.0719	2.86328
12	0.933132	8.57955	0.96888	12.0443	0.962002	11.0329	2.86401
9	0.95528	10.0467	0.921516	7.74786	0.991385	16.4587	2.86818
28	0.942564	9.32575	0.967843	11.9871	0.95957	10.8653	2.86998
14	0.989981	16.9136	0.956044	10.6486	0.925086	8.36343	2.87111
10	0.983237	14.57	0.947084	8.67019	0.984852	14.6469	2.91517
16	0.980433	13.6683	0.978214	13.5987	0.991268	17.5892	2.94991
30	0.999785	26.1836	0.971351	11.9763	0.999273	23.3242	2.97041
32	0.982497	14.2386	0.992519	18.0047	0.998386	24.2216	2.9734
15	0.993764	19.0212	0.992234	17.9849	0.987459	15.1057	2.97346
29	0.992391	16.574	0.9979	22.1881	0.995686	17.5199	2.98598
23	0.996711	20.942	0.995689	20.2059	0.997857	22.7472	2.99026
25	0.998766	25.9894	0.996697	20.6384	0.997876	21.8332	2.99334
18	0.998791	26.1662	0.996479	20.924	0.998681	25.6468	2.99395
	0.94744	12.3597	0.920372	10.4085	0.953717	12.9414
