# Supplementary material for: Validation of a Kinect V2 based rehabilitation game
Source: PLoS One. 2018 Aug 24;13(8):e0202338. doi: 10.1371/journal.pone.0202338 (PMC6108894; doi:10.1371/journal.pone.0202338)
Supplement: S1 Dataset — (ZIP) [file pone.0202338.s004.zip › S1-Dataset-Spatiotemporal_Accuracy/StandingStep/LHip-LASI-LPSI-SpatioAccracy.xlsx]

## Sheet: Sheet1
ID	corr_x	SNR_x	corr_y	SNR_y	corr_z	SNR_z
2	0.716859	2.27234	0.83005	4.85363	0.579289	-3.10498
4	0.929733	8.65726	0.858203	5.725	0.307571	-6.99589
5	0.919645	8.09657	0.799007	4.29073	0.429247	-6.33244
6	0.761152	3.60661	0.919804	8.12589	0.469082	-0.784064
7	0.896458	6.88855	0.921893	8.18154	0.49423	0.499762
8	0.733943	3.11893	0.777246	3.88029	0.582985	0.926007
9	0.917921	7.96912	0.93207	8.78904	0.86647	5.89141
10	0.970662	12.2576	0.859078	5.80993	0.653062	2.15511
11	0.891664	6.80936	0.818719	4.7466	0.910032	0.993721
12	0.89993	7.19143	0.940941	9.22514	0.446494	-3.97696
13	0.900406	7.22898	0.896352	6.85103	0.58407	-3.20566
14	0.964119	11.4789	0.978925	13.2948	0.929262	1.2599
15	0.969319	9.21593	0.984651	15.1486	-0.845159	-1.6134
16	0.82486	4.3633	0.861006	5.86206	0.632444	-12.3947
17	0.918844	8.0053	0.772914	3.5493	0.837627	2.29444
18	0.95306	6.84117	0.945387	9.65196	0.837654	0.152713
19	0.938208	9.2164	0.983316	13.5342	0.937607	3.22353
22	0.975763	11.2498	0.834625	5.17774	0.802539	-0.0798755
23	0.983097	14.6812	0.995937	20.0405	0.799271	2.74585
24	0.957987	10.3589	0.96924	12.1488	0.681604	-7.25442
25	0.986875	8.75028	0.981898	12.4222	0.964727	1.89568
26	0.766774	3.42737	0.694807	2.46983	0.595179	-5.83214
28	0.931288	8.63411	0.929498	8.65538	0.630611	-0.125578
29	0.289988	-0.396509	0.941808	9.1851	0.575456	0.0864075
30	0.984828	14.3769	0.958777	8.8158	0.80828	-1.03297
31	0.904269	7.3888	0.916771	7.96971	0.126267	-8.74333
32	0.562144	1.33656	0.97494	12.9883	-0.745494	-4.66801
33	0.90652	6.06817	0.720137	3.09533	0.22608	-6.75245
34	0.898986	6.81618	0.962094	11.1463	0.854169	5.22214
35	0.804116	4.48343	0.755494	3.36331	0.385404	-6.1417
	0.868647	7.34643	0.89052	8.29994	0.545202	-1.72306
