# Supplementary material for: Validation of a Kinect V2 based rehabilitation game
Source: PLoS One. 2018 Aug 24;13(8):e0202338. doi: 10.1371/journal.pone.0202338 (PMC6108894; doi:10.1371/journal.pone.0202338)
Supplement: S1 Dataset — (ZIP) [file pone.0202338.s004.zip › S1-Dataset-Spatiotemporal_Accuracy/StandingStep/LHip-LASI-SpatioAccracy.xlsx]

## Sheet: Sheet1
ID	corr_x	SNR_x	corr_y	SNR_y	corr_z	SNR_z
2	0.674632	2.29813	0.836171	4.97445	0.779681	-9.27221
4	0.926033	8.452	0.896649	7.06668	0.941281	2.72662
5	0.894883	5.89795	0.776038	3.76665	0.255257	-5.55362
6	0.830815	5.07982	0.924448	8.36675	0.519935	-0.671634
7	0.884894	6.58762	0.921155	8.15101	0.523264	-0.923821
8	0.754937	3.02332	0.775183	3.82229	0.565714	-0.182414
9	0.911828	7.38217	0.932255	8.80081	0.614072	-0.0434126
10	0.959669	10.7172	0.89406	6.96026	0.735983	1.36737
11	0.893006	6.65039	0.800602	4.23796	0.871342	2.97696
12	0.900644	7.05755	0.935592	8.8775	0.477149	-3.61075
13	0.925017	8.18042	0.880264	6.17726	0.723665	0.633367
14	0.987665	16.1047	0.980438	13.5018	0.910157	0.435261
15	0.984944	14.6187	0.986838	15.8239	0.844576	0.213004
16	0.909614	7.2131	0.869121	6.11203	0.574411	-8.13212
17	0.926623	8.49053	0.721441	2.822	0.618529	-2.29158
18	0.995776	17.7485	0.915034	7.70139	0.911801	-0.28907
19	0.994472	12.5855	0.982454	14.5809	0.861276	0.688755
22	0.937299	8.23865	0.880832	6.48177	0.956833	5.47846
23	0.98776	16.1378	0.993287	18.6051	0.948718	8.4216
24	0.979025	8.94516	0.964763	11.5832	0.4868	-3.26137
25	0.995883	18.1905	0.967372	11.0019	0.941394	2.5117
26	0.830459	4.97027	0.699085	2.52189	0.55558	-10.3336
28	0.927817	8.52487	0.932775	8.8586	0.725926	0.509049
29	0.877964	6.3511	0.991689	15.9119	0.577283	0.0122671
30	0.988652	15.1287	0.928702	7.14544	0.570489	-1.31493
31	0.834909	3.3544	0.910096	7.64458	0.635675	-8.34768
32	0.972424	11.6496	0.970126	12.0456	0.533397	-15.1348
33	0.92863	8.57786	0.725232	3.07539	0.919438	2.89335
34	0.924903	8.10399	0.961227	10.9088	0.880667	5.73202
35	0.826752	4.73904	0.741465	3.08439	0.65892	1.06779
	0.912264	9.03332	0.889813	8.35374	0.703974	-1.12318
