# Supplementary material for: Validation of a Kinect V2 based rehabilitation game
Source: PLoS One. 2018 Aug 24;13(8):e0202338. doi: 10.1371/journal.pone.0202338 (PMC6108894; doi:10.1371/journal.pone.0202338)
Supplement: S1 Dataset — (ZIP) [file pone.0202338.s004.zip › S1-Dataset-Spatiotemporal_Accuracy/StandingStep/LShoulder-SpatioAccracy.xlsx]

## Sheet: Sheet1
ID	corr_x	SNR_x	corr_y	SNR_y	corr_z	SNR_z	corr_sum
19	0.997334	18.2148	0.996448	19.6909	0.991692	13.0764	2.98547
13	0.862825	5.61908	0.921244	8.15889	0.952605	3.90908	2.73668
5	0.889596	6.60619	0.862537	5.81954	0.856211	1.62213	2.60834
24	0.963557	11.4529	0.962634	11.0081	0.789264	2.043	2.71545
35	0.864624	5.77613	0.806669	4.32339	0.848077	1.54747	2.51937
2	0.718809	2.59218	0.883521	6.39556	0.588189	1.78933	2.19052
8	0.730507	2.48035	0.85035	5.25546	0.649318	2.21522	2.23017
26	0.782606	3.66461	0.807216	4.26901	0.7509	3.57874	2.34072
9	0.855999	5.0357	0.931613	8.67219	0.691653	2.67693	2.47927
31	0.805173	4.43342	0.937833	9.15817	0.758937	3.71322	2.50194
17	0.920268	8.04903	0.856216	5.46053	0.766804	3.41803	2.54329
6	0.876586	6.32166	0.922339	8.11869	0.766186	3.72239	2.56511
7	0.879848	6.18891	0.906687	7.24224	0.808441	4.31138	2.59498
33	0.85086	4.92614	0.820496	4.65851	0.942201	8.59486	2.61356
11	0.810082	4.461	0.881858	6.51608	0.928511	8.41131	2.62045
12	0.805726	4.26743	0.97279	12.6854	0.877218	6.29133	2.65573
4	0.920058	8.11607	0.866464	5.84677	0.87597	6.31489	2.66249
30	0.9985	25.2158	0.977418	13.2365	0.691183	2.81345	2.6671
32	0.700985	2.90216	0.992649	16.7628	0.992503	14.3609	2.68614
10	0.975032	13.0509	0.917988	8.02417	0.802517	3.93278	2.69554
29	0.985262	13.0078	0.997824	23.6005	0.73587	3.32549	2.71896
34	0.925204	8.23651	0.961038	11.1587	0.861766	5.04348	2.74801
16	0.931656	8.77389	0.987239	15.1709	0.842191	5.13797	2.76109
28	0.917439	7.76192	0.964515	11.495	0.918496	8.01688	2.80045
22	0.98058	11.2399	0.95528	8.81516	0.872304	6.19434	2.80816
14	0.974978	12.8923	0.969617	12.2164	0.963811	9.26406	2.90841
23	0.994637	19.6935	0.996757	21.8471	0.936156	9.07525	2.92755
15	0.992349	18.0784	0.989836	16.8898	0.983871	14.2912	2.96606
18	0.989381	16.6347	0.986565	14.8663	0.993539	18.3831	2.96948
25	0.993022	16.1792	0.99486	17.7059	0.993008	16.2635	2.98089
	0.896449	9.39575	0.929283	10.8356	0.847646	6.44461
