# Supplementary material for: Validation of a Kinect V2 based rehabilitation game
Source: PLoS One. 2018 Aug 24;13(8):e0202338. doi: 10.1371/journal.pone.0202338 (PMC6108894; doi:10.1371/journal.pone.0202338)
Supplement: S1 Dataset — (ZIP) [file pone.0202338.s004.zip › S1-Dataset-Spatiotemporal_Accuracy/StandingStep/RElbow-SpatioAccracy.xlsx]

## Sheet: Sheet1
ID	corr_x	SNR_x	corr_y	SNR_y	corr_z	SNR_z
2	0.905262	7.42924	0.820261	4.49525	0.907791	7.32448
4	0.950917	10.1684	0.891602	6.69107	0.937681	9.01079
5	0.933955	8.74694	0.874782	5.94727	0.974891	12.9628
6	0.742063	3.14377	0.869529	6.08387	0.932338	6.27505
7	0.943754	9.59073	0.919922	8.06063	0.933959	8.75995
8	0.803881	4.38555	0.882188	6.52489	0.883094	6.53181
9	0.924559	8.26104	0.946002	9.77044	0.934527	8.96611
10	0.956435	10.6935	0.908728	7.48517	0.946561	9.6478
11	0.88594	6.66284	0.863482	5.93518	0.926172	8.42119
12	0.890198	6.82257	0.974201	12.9074	0.957052	10.7251
13	0.927522	8.40616	0.937744	9.15282	0.930548	8.72536
14	0.970806	12.3031	0.987074	15.7314	0.952656	10.3374
15	0.982431	13.948	0.990466	16.7823	0.601458	-1.36596
16	0.989054	13.9392	0.990786	17.2566	0.992511	16.7461
17	0.9568	10.6418	0.853646	5.47806	0.908651	7.56941
18	0.947991	9.67926	0.994336	17.1693	0.969922	12.1902
19	0.965552	10.8418	0.982084	14.2345	0.969788	6.49816
22	0.973387	11.9691	0.934396	8.9085	0.969697	11.6268
23	0.994172	18.2363	0.993056	18.5706	0.970702	12.2988
24	0.978049	13.2961	0.98681	15.3727	0.979147	13.808
25	0.939885	9.27139	0.975456	12.2671	0.887921	2.76051
26	0.874257	6.26446	0.750954	2.98149	0.850314	5.22366
28	0.953644	10.3021	0.947377	9.89058	0.87688	5.59448
29	0.994148	17.2069	0.998247	24.2417	0.981369	13.624
30	0.998778	22.601	0.989721	16.5131	0.971165	11.3975
31	0.834743	4.82909	0.962737	11.0358	0.962005	11.1749
32	0.995187	13.3835	0.987604	15.1712	0.776423	3.90368
33	0.661767	2.1251	0.791564	3.86747	0.779222	3.29136
34	0.865056	5.80526	0.96485	11.5739	0.886257	6.31729
35	0.878727	6.40049	0.875227	6.01099	0.95949	10.8848
	0.920631	9.91182	0.928161	10.8704	0.917006	8.70772
