# Supplementary material for: Validation of a Kinect V2 based rehabilitation game
Source: PLoS One. 2018 Aug 24;13(8):e0202338. doi: 10.1371/journal.pone.0202338 (PMC6108894; doi:10.1371/journal.pone.0202338)
Supplement: S1 Dataset — (ZIP) [file pone.0202338.s004.zip › S1-Dataset-Spatiotemporal_Accuracy/StandingStep/RHand-SpatioAccracy.xlsx]

## Sheet: Sheet1
ID	corr_x	SNR_x	corr_y	SNR_y	corr_z	SNR_z	corr_sum
19	0.993212	18.3345	0.985247	15.1554	0.953514	9.24003	2.93197
33	0.711711	2.23457	0.868616	5.68118	0.80332	3.86177	2.38365
24	0.979052	13.5873	0.983794	14.3131	0.988442	16.3454	2.95129
25	0.777047	3.59585	0.960679	10.3291	0.769632	2.94515	2.50736
35	0.883399	6.48729	0.925797	8.00763	0.944334	9.65601	2.75353
26	0.884554	6.28979	0.851661	4.65882	0.837515	4.61352	2.57373
5	0.937754	9.15231	0.942866	9.34871	0.962805	11.3116	2.84343
6	0.783883	3.00847	0.870943	6.13038	0.960767	10.8318	2.61559
13	0.950215	9.50994	0.953537	10.3861	0.959956	10.3533	2.86371
8	0.83032	4.50025	0.923056	8.22367	0.898772	6.74095	2.65215
11	0.913581	7.41539	0.882003	6.25122	0.914406	7.79617	2.70999
34	0.882275	6.21218	0.96782	11.9673	0.884711	6.04273	2.73481
2	0.9038	7.07366	0.909822	6.91558	0.922143	7.94829	2.73577
31	0.833087	4.68741	0.964161	10.8826	0.965852	11.5631	2.7631
17	0.926348	8.44073	0.940326	9.02858	0.922318	8.10422	2.78899
28	0.973622	12.4007	0.937962	9.19916	0.877626	5.79528	2.78921
4	0.949843	10.0962	0.933484	8.89175	0.942865	9.10695	2.82619
9	0.913137	7.18166	0.969676	11.9742	0.947054	9.25327	2.82987
7	0.954076	10.0804	0.918735	7.88172	0.974671	12.5533	2.84748
10	0.941434	8.85692	0.939347	9.20715	0.982105	13.3473	2.86289
22	0.971546	12.4179	0.95192	9.68555	0.956639	10.6908	2.8801
15	0.981404	12.8283	0.990145	16.3029	0.917108	4.96245	2.88866
12	0.928416	8.23162	0.985146	14.8452	0.976261	13.2697	2.88982
14	0.989484	15.9747	0.978674	12.4177	0.974938	12.3979	2.9431
32	0.977931	13.5973	0.990125	16.4958	0.989709	16.8851	2.95776
16	0.988327	16.3419	0.992479	16.5638	0.988648	16.4209	2.96945
23	0.997468	22.7392	0.98815	16.0915	0.997303	20.4868	2.98292
29	0.991845	16.1883	0.99547	19.4662	0.996363	17.389	2.98368
18	0.995146	20.0624	0.996339	19.4776	0.995426	20.3885	2.98691
30	0.999084	26.2142	0.997765	19.4644	0.997617	22.5321	2.99447
	0.924767	10.7914	0.949858	11.5081	0.940094	11.0944
