# Supplementary material for: Validation of a Kinect V2 based rehabilitation game
Source: PLoS One. 2018 Aug 24;13(8):e0202338. doi: 10.1371/journal.pone.0202338 (PMC6108894; doi:10.1371/journal.pone.0202338)
Supplement: S1 Dataset — (ZIP) [file pone.0202338.s004.zip › S1-Dataset-Spatiotemporal_Accuracy/StandingStep/RHip-RASI-RPSI-SpatioAccracy.xlsx]

## Sheet: Sheet1
ID	corr_x	SNR_x	corr_y	SNR_y	corr_z	SNR_z
2	0.72953	2.52394	0.793856	4.18211	0.659171	-3.43416
4	0.924792	8.39319	0.789473	4.03082	0.495923	-10.7098
5	0.811084	4.36343	0.636583	1.8578	0.449955	-4.84435
6	0.784015	4.0249	0.911723	7.69272	0.534819	-0.824327
7	0.891248	6.71724	0.919792	7.70422	0.46612	-0.172301
8	0.753217	3.34192	0.738806	3.00737	0.608335	-0.871067
9	0.918859	7.97263	0.90648	7.45836	0.744539	-1.28323
10	0.967843	11.6668	0.880006	6.10035	0.722154	-8.50662
11	0.888063	6.69618	0.764272	3.66927	0.923625	-1.46489
12	0.903511	7.34671	0.927458	7.8288	0.32661	-7.42602
13	0.910231	7.65692	0.855368	5.65129	0.527494	-10.123
14	0.97035	12.2965	0.97196	12.4939	0.944699	0.449807
15	0.97495	10.8925	0.973215	12.7355	0.714688	-9.96892
16	0.855694	5.41449	0.587074	0.309218	0.510164	-13.8914
17	0.924702	8.3001	0.757087	3.15936	0.803191	-6.18744
18	0.964516	7.86382	0.964397	9.51912	0.771989	-2.67171
19	0.937467	8.91709	0.947069	9.41383	0.932026	7.38836
22	0.97707	10.8231	0.850786	5.55535	0.715831	-8.83407
23	0.983995	14.982	0.990495	16.2919	0.831806	-0.169939
24	0.967637	11.6209	0.930136	8.50006	0.875283	-4.67147
25	0.974669	8.279	0.967293	10.5768	0.732255	-8.13072
26	0.774204	3.6286	0.640167	2.04241	0.60352	-6.13246
28	0.935016	8.92284	0.917268	7.71517	0.471341	-3.57617
29	0.677429	1.71575	0.981038	13.4368	0.574564	0.170722
30	0.994968	19.981	0.944077	9.04957	0.670792	-6.13248
31	0.904557	7.40196	0.866987	5.83779	0.399028	-10.0707
32	0.312218	-0.557213	0.985375	15.2693	0.157348	-11.2308
33	0.917347	6.89064	0.704321	2.43962	0.336126	-7.91887
34	0.899492	6.74261	0.952962	10.3655	0.845837	2.83983
35	0.80347	4.4417	0.696099	2.52583	0.512264	-5.11625
	0.874405	7.64204	0.858388	7.21401	0.628716	-4.78382
