# Supplementary material for: Validation of a Kinect V2 based rehabilitation game
Source: PLoS One. 2018 Aug 24;13(8):e0202338. doi: 10.1371/journal.pone.0202338 (PMC6108894; doi:10.1371/journal.pone.0202338)
Supplement: S1 Dataset — (ZIP) [file pone.0202338.s004.zip › S1-Dataset-Spatiotemporal_Accuracy/StandingStep/RHip-RASI-SpatioAccracy.xlsx]

## Sheet: Sheet1
ID	corr_x	SNR_x	corr_y	SNR_y	corr_z	SNR_z
2	0.905319	6.8105	0.708328	2.65632	0.520993	-1.78723
4	0.920198	8.09758	0.865775	5.3082	0.417516	-12.3259
5	0.782433	3.84649	0.642643	1.89381	0.553249	-3.47785
6	0.843795	5.40449	0.916696	7.9489	0.289731	-4.03881
7	0.888274	6.69762	0.920873	7.81703	0.41639	-2.27758
8	0.752412	3.08982	0.746104	3.07653	0.526843	-1.74051
9	0.912666	7.54858	0.910998	7.65661	0.476209	-4.8945
10	0.961834	11.2424	0.897573	6.91596	0.789736	1.48406
11	0.888929	6.60719	0.751476	3.36223	0.888139	0.987148
12	0.903613	7.23954	0.924668	7.7003	0.381503	-7.37285
13	0.923993	8.21872	0.857081	5.67245	0.695428	-4.1207
14	0.987278	15.9718	0.975678	13.06	0.932929	0.428393
15	0.987651	15.9356	0.982669	14.6194	0.845135	-1.80959
16	0.851077	5.56774	0.867353	5.95264	0.596262	-11.1105
17	0.930002	8.66877	0.726706	2.69796	0.6841	-4.81641
18	0.99676	21.7673	0.936665	7.64823	0.836549	-7.46641
19	0.996074	15.1022	0.964964	11.6192	0.988436	7.21252
22	0.898982	6.97656	0.882577	6.40707	0.922723	-5.94029
23	0.994096	19.2201	0.98112	13.4535	0.883045	2.86912
24	0.979618	10.7829	0.930625	8.64002	0.596306	0.310226
25	0.995947	20.231	0.959056	9.37468	0.956161	-5.71593
26	0.823881	4.81978	0.58746	1.65879	0.650716	-9.84313
28	0.931324	8.75689	0.924166	8.17914	0.648588	-1.558
29	0.960503	11.0814	0.992441	18.2128	0.583872	0.0247459
30	0.994401	16.616	0.939983	8.71212	0.0882537	-7.81088
31	0.841657	4.172	0.861719	5.66448	0.397506	-2.73478
32	0.964262	11.0551	0.986549	15.6979	0.548409	-12.4159
33	0.938538	9.06989	0.699919	2.17593	0.705083	-7.36912
34	0.926943	8.00886	0.95646	10.6799	0.878436	2.60336
35	0.80347	4.4417	0.696099	2.52583	0.512264	-5.11625
	0.916198	9.76828	0.866481	7.56626	0.64035	-3.66078
