# Supplementary material for: Validation of a Kinect V2 based rehabilitation game
Source: PLoS One. 2018 Aug 24;13(8):e0202338. doi: 10.1371/journal.pone.0202338 (PMC6108894; doi:10.1371/journal.pone.0202338)
Supplement: S1 Dataset — (ZIP) [file pone.0202338.s004.zip › S1-Dataset-Spatiotemporal_Accuracy/StandingStep/RShoulder-SpatioAccracy.xlsx]

## Sheet: Sheet1
ID	corr_x	SNR_x	corr_y	SNR_y	corr_z	SNR_z	corr_sum
19	0.986032	12.6225	0.994729	19.5364	0.963389	-3.27372	2.94415
13	0.88055	6.35418	0.907576	7.53362	0.893712	6.74853	2.68184
35	0.832166	4.89606	0.812024	4.36073	0.8428	5.29276	2.48699
24	0.980239	13.9198	0.949415	8.38204	0.942173	9.00214	2.87183
8	0.719496	2.74455	0.847555	5.27535	0.71542	3.0625	2.28247
29	0.940752	7.76073	0.998832	25.4943	0.424118	0.767226	2.3637
6	0.76977	3.61449	0.905302	7.33296	0.69117	2.56625	2.36624
5	0.919132	7.96253	0.862895	5.82377	0.909013	7.42422	2.69104
26	0.756486	3.10448	0.777114	3.61003	0.890536	6.80013	2.42414
7	0.894673	6.54157	0.911515	7.62518	0.627393	1.66003	2.43358
33	0.777083	4.02065	0.833882	5.11914	0.829683	5.05036	2.44065
4	0.907045	7.36458	0.838365	4.88834	0.757512	3.69927	2.50292
2	0.829236	4.63793	0.877412	6.18963	0.892229	6.85496	2.59888
11	0.804557	4.20511	0.882686	6.53346	0.931545	8.61746	2.61879
12	0.821534	4.76489	0.972368	12.6102	0.883838	6.52165	2.67774
31	0.834622	5.03688	0.908818	7.59301	0.956388	9.37994	2.69983
34	0.88576	6.26916	0.963227	11.3804	0.876699	6.33817	2.72569
17	0.919127	7.88895	0.869415	5.87342	0.943819	9.28567	2.73236
9	0.889326	6.31621	0.931628	8.74522	0.911949	7.33481	2.7329
15	0.982887	13.2669	0.985274	14.4395	0.797935	3.33447	2.7661
32	0.968509	9.54104	0.993109	16.3113	0.815607	4.32157	2.77723
10	0.977231	13.3606	0.883467	6.32692	0.936711	6.47584	2.79741
28	0.920412	7.8984	0.960515	10.8705	0.93252	8.83797	2.81345
23	0.986969	15.8226	0.995538	20.0545	0.870643	5.41428	2.85315
30	0.998615	24.0827	0.945648	8.92794	0.910771	7.67336	2.85503
16	0.983871	14.8816	0.9876	13.0008	0.921252	7.53447	2.89272
22	0.98636	13.2904	0.928878	8.01886	0.978643	13.288	2.89388
25	0.957251	9.95146	0.996221	18.5631	0.961074	7.60094	2.91455
14	0.970525	12.3248	0.954238	10.4061	0.992735	15.2062	2.9175
18	0.954917	10.4834	0.99451	18.969	0.980243	12.0364	2.92967
	0.901171	8.83098	0.922325	10.3265	0.866051	6.4952
