# Supplementary material for: Validation of a Kinect V2 based rehabilitation game
Source: PLoS One. 2018 Aug 24;13(8):e0202338. doi: 10.1371/journal.pone.0202338 (PMC6108894; doi:10.1371/journal.pone.0202338)
Supplement: S1 Dataset — (ZIP) [file pone.0202338.s004.zip › S1-Dataset-Spatiotemporal_Accuracy/StandingStep/SpineBase-LRASI-LRPSI-SpatioAccracy.xlsx]

## Sheet: Sheet1
ID	corr_x	SNR_x	corr_y	SNR_y	corr_z	SNR_z
2	0.67949	2.03668	0.79665	4.18889	0.523994	-6.31828
4	0.922533	8.2701	0.832721	4.72448	0.498381	-11.8286
5	0.919041	7.97476	0.709151	2.63107	0.466641	-4.12228
6	0.829762	5.0372	0.91443	7.84683	0.127917	-0.214027
7	0.890683	6.74915	0.920034	7.64625	0.410325	-1.32165
8	0.757308	3.27082	0.74335	2.991	0.597657	-1.48167
9	0.916679	7.79621	0.908946	7.53697	0.676905	-4.07072
10	0.969109	11.9945	0.891388	6.63092	0.754807	-3.64284
11	0.891389	6.76494	0.75888	3.49647	0.913078	-0.485099
12	0.90931	7.59908	0.926107	7.65235	0.319997	-9.81996
13	0.921401	8.16112	0.857107	5.65402	0.630813	-8.48533
14	0.976265	13.2529	0.97402	12.8536	0.950703	0.203609
15	0.988431	15.7282	0.978534	13.7182	0.860882	-5.96795
16	0.883835	6.53606	0.744211	3.1103	0.453164	-30.1197
17	0.931202	8.71161	0.742711	2.86436	0.554765	-9.49183
18	0.990159	14.2599	0.952175	8.35838	0.779705	-6.10606
19	0.987883	13.0172	0.96112	11.0188	0.991614	8.90949
22	0.947377	9.66739	0.874301	6.20744	0.958975	-3.4415
23	0.99262	18.3252	0.986343	14.4618	0.484872	-9.28213
24	0.978467	13.4731	0.930227	8.61809	0.815188	-1.05202
25	0.993153	16.3189	0.965442	9.9009	0.927056	-7.23937
26	0.793302	4.01862	0.615554	1.82567	0.619724	-8.64317
28	0.938311	9.15113	0.921303	7.88592	0.436949	-6.10649
29	0.937361	8.64642	0.991292	16.9426	0.145895	0.0581088
30	0.999293	24.0802	0.943058	9.04156	0.503678	-8.99151
31	0.885392	6.40599	0.864276	5.68294	0.634053	-7.80159
32	0.929117	5.28607	0.986272	15.6373	0.79324	-17.4619
33	0.950431	9.474	0.702141	2.25038	0.215912	-8.74735
34	0.921176	7.62071	0.955644	10.613	0.868729	2.13034
35	0.819772	4.70955	0.686817	2.34154	0.636384	-2.63791
	0.915008	9.47792	0.867807	7.47773	0.6184	-5.78598
