# Supplementary material for: Validation of a Kinect V2 based rehabilitation game
Source: PLoS One. 2018 Aug 24;13(8):e0202338. doi: 10.1371/journal.pone.0202338 (PMC6108894; doi:10.1371/journal.pone.0202338)
Supplement: S1 Dataset — (ZIP) [file pone.0202338.s004.zip › S1-Dataset-Spatiotemporal_Accuracy/StandingStep/SpineBase-LRASI-SpatioAccracy.xlsx]

## Sheet: Sheet1
ID	corr_x	SNR_x	corr_y	SNR_y	corr_z	SNR_z
2	0.684927	1.89992	0.833557	4.86791	0.515864	-6.80684
4	0.925362	8.41148	0.880366	6.46542	0.504203	-5.94447
5	0.919041	7.97476	0.709151	2.63107	0.416759	-5.18007
6	0.829114	4.9842	0.922458	8.2522	0.470633	-1.11508
7	0.893859	6.87137	0.921716	8.13818	0.473728	-0.427622
8	0.75381	3.14821	0.777674	3.83492	0.603806	0.47669
9	0.917584	7.7978	0.932603	8.84214	0.859932	3.68388
10	0.970963	12.416	0.880401	6.45536	0.50569	-1.51646
11	0.897223	6.92383	0.811968	4.50657	0.898791	1.91632
12	0.912878	7.75069	0.938853	9.01966	0.404185	-5.52852
13	0.923642	8.24603	0.890324	6.49596	0.661908	-1.72108
14	0.983947	14.942	0.979981	13.5971	0.939253	0.634566
15	0.989246	15.9518	0.986615	15.7426	0.873416	-4.92296
16	0.931324	8.69682	0.90736	7.19081	0.579764	-16.4533
17	0.929294	8.62118	0.748577	3.12588	0.770537	-0.914142
18	0.991106	16.3974	0.932021	8.61738	0.893229	-0.0991507
19	0.982006	12.1246	0.986461	15.2937	0.908202	1.09218
22	0.966805	11.7986	0.864685	5.98021	0.746963	-1.44519
23	0.994084	19.0917	0.99524	20.0853	0.498471	-7.48164
24	0.974088	12.634	0.965415	11.6628	0.673345	-7.33949
25	0.997572	20.2102	0.976257	12.0576	0.960431	2.27606
26	0.796323	4.00046	0.697125	2.44285	0.529112	-10.0395
28	0.939177	9.13687	0.931945	8.81136	0.617812	-3.2083
29	0.78513	3.79031	0.984261	15.0533	0.160519	0.0360905
30	0.999162	27.7287	0.947001	7.75136	0.703144	-3.09014
31	0.884942	6.14383	0.913909	7.82034	0.331234	-13.5621
32	0.982978	14.6455	0.972818	12.4479	0.740072	-14.1448
33	0.946137	9.17055	0.722865	3.06606	0.872452	-0.0325869
34	0.924849	7.94245	0.963005	11.2627	0.878105	5.39872
35	0.821949	4.73691	0.74855	3.16977	0.739418	-6.22826
	0.914951	10.1396	0.890772	8.48961	0.657699	-3.38957
