# Supplementary material for: Validation of a Kinect V2 based rehabilitation game
Source: PLoS One. 2018 Aug 24;13(8):e0202338. doi: 10.1371/journal.pone.0202338 (PMC6108894; doi:10.1371/journal.pone.0202338)
Supplement: S1 Dataset — (ZIP) [file pone.0202338.s004.zip › S1-Dataset-Spatiotemporal_Accuracy/StandingStep/SpineMid-CLAV-SpatioAccracy.xlsx]

## Sheet: Sheet1
ID	corr_x	SNR_x	corr_y	SNR_y	corr_z	SNR_z
19	0.987826	13.5263	0.906318	6.89921	0.721276	-4.52349
13	0.901536	6.68806	0.882594	6.08432	0.837607	5.03068
24	0.982646	14.629	0.955263	10.5813	0.912027	5.81811
35	0.817483	4.63663	0.788481	4.08663	0.672982	1.71878
4	0.918903	8.00486	0.750251	3.33993	0.400723	-1.48177
26	0.757608	3.34869	0.700094	2.17871	0.689666	1.98611
5	0.908293	7.38533	0.847567	5.5025	0.782053	4.09932
2	0.698447	2.10891	0.860679	5.36711	0.66389	1.75212
8	0.740949	2.89873	0.816749	4.57473	0.698899	2.89628
29	0.640724	2.05955	0.912047	7.64289	0.720632	0.0403287
6	0.890339	6.80696	0.917381	7.9069	0.685168	2.30491
7	0.899354	7.14374	0.926156	8.34531	0.693088	2.63422
22	0.952518	9.79015	0.632906	0.902215	0.950131	10.0994
31	0.851216	5.08899	0.932146	8.82208	0.793701	3.22394
30	0.997622	19.3803	0.789865	0.783899	0.792855	1.79568
16	0.962092	11.0263	0.95669	7.1548	0.674019	-2.32764
11	0.840385	5.02456	0.838573	4.67094	0.920862	7.9
10	0.966563	9.92143	0.872859	5.77937	0.791753	3.9785
17	0.950241	10.0504	0.816479	3.88382	0.871541	6.19025
33	0.930636	7.7402	0.796308	4.33876	0.920297	5.65394
12	0.861233	5.79856	0.967334	11.9198	0.855466	5.7156
23	0.992541	17.8945	0.991149	17.5378	0.703412	1.69847
32	0.732684	1.76183	0.993667	18.9853	0.990578	11.952
9	0.897213	6.79302	0.932935	8.73426	0.89977	7.10032
28	0.929	8.43006	0.956868	10.7349	0.895789	6.87628
34	0.931167	8.48269	0.966139	11.7608	0.912503	7.27352
18	0.955905	10.5164	0.980295	12.8187	0.982672	12.3935
14	0.983828	14.714	0.972934	11.9078	0.975783	12.2041
15	0.992803	16.1977	0.977473	13.417	0.966066	10.7781
25	0.998033	23.9054	0.968763	9.49084	0.970615	10.3298
	0.89566	9.05844	0.886899	7.87175	0.811527	4.83705
