# Supplementary material for: Validation of a Kinect V2 based rehabilitation game
Source: PLoS One. 2018 Aug 24;13(8):e0202338. doi: 10.1371/journal.pone.0202338 (PMC6108894; doi:10.1371/journal.pone.0202338)
Supplement: S2 Dataset — (XLSX) [file pone.0202338.s005.xlsx]

## Sheet: Sittingclose
		Left Hand Max Ext in x			Left Hand Max Ext in y			Left Hand Max Ext in z			Left Hand Max Ext in 3D			Right Hand Max Ext in x			Right Hand Max Ext in y			Right Hand Max Ext in z			Right Hand Max Ext in 3D
ID	Type	Kinect(mm)	Vicon(mm)	diff(cm)	Kinect(mm)	Vicon(mm)	diff(cm)	Kinect(mm)	Vicon(mm)	diff(cm)	Kinect(mm)	Vicon(mm)	diff(cm)	Kinect(mm)	Vicon(mm)	diff(cm)	Kinect(mm)	Vicon(mm)	diff(cm)	Kinect(mm)	Vicon(mm)	diff(cm)	Kinect(mm)	Vicon(mm)	diff(cm)
2	sittingclose	519.739	519.734	0.00052856	646.51	618.605	2.79054	574.928	576.213	0.128518	734.537	700.545	3.39915	520.608	493.006	2.76014	618.56	621.007	0.24471	490.323	546.719	5.63964	717.011	699.822	1.71893
4	sittingclose	353.936	384.987	3.10512	682.059	674.124	0.79353	669.348	625.228	4.41196	745.276	732.447	1.28288	306.013	309.944	0.3931	689.472	736.894	4.74217	625.649	633.164	0.75153	742.71	752.242	0.95319
5	sittingclose	580.757	541.335	3.94223	658.087	642.419	1.56676	590.253	589.766	0.0487288	736.849	707.854	2.89948	600.323	569.099	3.12241	640.969	640.362	0.060749	542.438	557.45	1.50117	722.707	708.416	1.42915
6	sittingclose	456.418	456.265	0.0152324	700.414	710.963	1.05496	551.74	551.821	0.00808842	761.017	762.186	0.116942	473.592	448.629	2.49631	710.627	711.388	0.0760986	613.836	615.065	0.122947	766.705	760.822	0.58834
7	sittingclose	590.619	592.602	0.19835	709.309	708.793	0.0515013	632.101	631.914	0.0187024	766.248	761.464	0.478345	602.393	592.013	1.03797	708.805	705.768	0.303795	632.229	634.07	0.184087	781.492	758.457	2.30347
8	sittingclose	486.956	478.752	0.820496	650.714	647.296	0.34172	554.295	553.416	0.0878332	736.452	713.397	2.30546	512.708	484.582	2.81258	675.505	658.99	1.65154	573.026	581.255	0.82291	739.353	718.652	2.0701
9	sittingclose	354.431	354.537	0.01056	701.206	697.46	0.37464	517.118	483.59	3.35282	738.074	716.26	2.18143	354.122	410.281	5.61586	265.893	260.57	0.53232	449.402	486.534	3.71317	645.547	617.588	2.79592
10	sittingclose	452.538	415.587	3.69513	707.405	707.579	0.0174453	617.827	608.757	0.90695	728.82	708.202	2.0618	415.848	445.511	2.96629	392.037	394.063	0.202654	609.144	582.35	2.67938	707.224	673.83	3.33949
11	sittingclose	468.209	492.434	2.42252	688.018	654.852	3.31656	587.92	640.019	5.20991	727.956	722.637	0.53195	574.423	565.29	0.91329	654.933	619.703	3.52294	594.398	508.217	8.6181	792.732	755.057	3.76754
12	sittingclose	359.072	347.034	1.2039	744.88	746.242	0.136263	667.814	670.315	0.250142	780.353	780.657	0.0304045	470.59	436.512	3.40784	745.345	698.894	4.64512	621.887	693.692	7.18053	807.567	780.321	2.72465
13	sittingclose	492.727	489.997	0.27303	679.432	679.32	0.01117	614.029	614.138	0.0109	738.732	734.655	0.40767	490.192	432.981	5.7211	679.216	663.986	1.5229	613.862	582.485	3.13768	753.713	724.332	2.93811
14	sittingclose	293.424	293.724	0.03006	611.569	570.618	4.09511	595.242	547.776	4.74662	707.755	670.287	3.74681	295.339	308.904	1.35653	689.472	552.039	13.7433	602.249	594.907	0.73416	732.916	666.647	6.6269
15	sittingclose	440.09	440.661	0.0571	668.66	668.695	0.00346	597.77	597.406	0.03637	711.622	687.643	2.39787	330.084	301.495	2.85894	684.9	685.232	0.03317	646.676	602.749	4.39279	713.735	691.748	2.1987
16	sittingclose	325.999	326.475	0.0476596	670.979	670.386	0.0592492	640.558	643.523	0.296528	732.277	732.563	0.0285734	402.181	435.38	3.31988	676.585	700.172	2.3587	644.155	621.542	2.26131	745.524	741.381	0.414259
17	sittingclose	354.417	355.039	0.0622388	381.527	339.011	4.25155	636.498	637.125	0.0626732	679.535	679.696	0.0160149	494.236	483.317	1.092	669.242	683.756	1.45143	637.283	624.715	1.25676	732.841	744.488	1.16471
18	sittingclose	471.959	474.215	0.225568	702.951	686.077	1.68744	471.006	487.624	1.66179	756.235	721.78	3.44552	428.768	415.296	1.34727	648.359	652.221	0.386285	492.653	528.525	3.5872	724.083	742.552	1.84689
19	sittingclose	328.639	311.559	1.70796	684.689	683.662	0.102727	496.07	514.363	1.82934	717.326	713.329	0.399695	322.893	337.108	1.42148	194.761	181.298	1.34626	436.774	489.442	5.26683	699.579	618.812	8.07674
22	sittingclose	376.36	419.43	4.30703	666.813	657.814	0.899865	618.839	618.737	0.0101704	712.107	698.375	1.37322	453.482	490.418	3.69363	692.221	691.534	0.068705	618.152	619.955	0.180348	723.692	715.166	0.852597
23	sittingclose	492.006	491.259	0.07476	621.138	621.149	0.00108	538.472	538.984	0.05121	725.564	715.655	0.99094	491.321	484.538	0.67829	627.533	650.065	2.25321	545.518	516.463	2.90554	747.662	739.226	0.84354
24	sittingclose	557.345	549.389	0.795591	672.032	665.843	0.61895	623.681	623.033	0.0647599	738.28	711.006	2.72745	559.507	547.334	1.21729	667.283	677.483	1.02008	573.246	579.607	0.636101	734.739	716.89	1.7849
25	sittingclose	409.503	410.613	0.11107	698.941	668.668	3.02737	623.977	624.114	0.0136557	753.792	718.944	3.48482	415.289	416.665	0.13762	689.05	668.199	2.08506	628.855	597.941	3.09137	734.308	709.077	2.52307
26	sittingclose	545.38	540.207	0.517238	647.274	620.883	2.6391	580.758	580.65	0.0107713	714.559	700.458	1.41008	560.039	530.072	2.99672	620.733	602.775	1.79582	507.441	563.837	5.63964	714.974	697.43	1.75443
28	sittingclose	317.189	315.92	0.12695	614.888	585.327	2.95612	592.772	593.076	0.0304373	710.57	710.735	0.0165623	472.613	483.024	1.04114	649.201	658.768	0.956668	593.292	580.834	1.24576	727.631	736.796	0.916499
29	sittingclose	429.595	428.728	0.08672	618.964	586.958	3.20059	556.518	607.25	5.0732	718.708	684.309	3.43993	506.834	460.384	4.64494	583.69	553.235	3.04558	607.026	551.865	5.51611	720.326	688.393	3.19326
30	sittingclose	348.9	349.315	0.0415821	646.512	641.079	0.543271	543.716	451.192	9.25239	722.178	721.757	0.0420863	470.853	421.221	4.96323	631.113	633.856	0.274252	476.852	468.945	0.790661	747.406	719.219	2.81872
31	sittingclose	358.306	358.099	0.0207317	584.759	567.781	1.69779	570.572	571.512	0.0940168	687.288	658.951	2.83366	370.207	390.143	1.99361	577.769	573.973	0.379556	572.61	542.719	2.9891	672.558	659.752	1.2806
32	sittingclose	219.232	219.643	0.0410935	608.404	488.41	11.9994	539.631	576.523	3.68923	658.084	646.408	1.1676	245.568	254.747	0.917868	627.135	647.154	2.00187	583.996	560.962	2.3034	669.797	683.136	1.33393
33	sittingclose	491.322	492.445	0.112225	292.878	292.355	0.0522383	656.201	654.143	0.205802	693.533	693.513	0.00201466	492.653	509.722	1.70691	701.798	688.987	1.28118	654.726	583.937	7.07886	756.714	731.14	2.55736
34	sittingclose	493.576	492.919	0.0657486	663.908	654.784	0.912431	593.704	595.321	0.161723	697.877	674.145	2.37317	492.906	483.378	0.9528	647.556	624.167	2.33897	643.304	577.257	6.6047	715.748	680.245	3.55027
35	sittingclose	558.423	558.419	0.000407039	616.613	583.349	3.3264	578.98	579.821	0.0840855	746.794	697.587	4.92065	558.391	520.322	3.80696	630.344	651.05	2.07061	564.566	558.508	0.60581	712.999	709.065	0.393375
Mean				0.803961			1.75097			1.39364			1.68374			2.3798			1.87986			3.04792			2.29199
Standard error				0.239836			0.434651			0.421101			0.260211			0.282488			0.472236			0.444145			0.307303

## Sheet: Sittingfar
		Left Hand Max Ext in x			Left Hand Max Ext in y			Left Hand Max Ext in z			Left Hand Max Ext in 3D			Right Hand Max Ext in x			Right Hand Max Ext in y			Right Hand Max Ext in z			Right Hand Max Ext in 3D
ID	Type	Kinect(mm)	Vicon(mm)	diff(cm)	Kinect(mm)	Vicon(mm)	diff(cm)	Kinect(mm)	Vicon(mm)	diff(cm)	Kinect(mm)	Vicon(mm)	diff(cm)	Kinect(mm)	Vicon(mm)	diff(cm)	Kinect(mm)	Vicon(mm)	diff(cm)	Kinect(mm)	Vicon(mm)	diff(cm)	Kinect(mm)	Vicon(mm)	diff(cm)
2	sittingfar	556.379	556.39	0.0011467	653.216	653.168	0.00478729	594.041	593.17	0.0870833	724.915	712.642	1.22727	556.393	539.188	1.72045	672.66	687.223	1.45631	513.61	559.332	4.57223	751.742	725.886	2.58559
4	sittingfar	513.968	514.1	0.0131804	695.849	695.933	0.00839095	670.729	607.66	6.30686	760.886	733.304	2.75821	481.175	459.242	2.19331	695.887	710.311	1.44237	636.727	654.963	1.82364	756.195	757.181	0.0986356
5	sittingfar	632.506	570.605	6.19014	651.255	639.846	1.14088	602.989	604.008	0.101947	752.43	707.018	4.5412	573.768	538.638	3.51301	639.346	650.524	1.11784	562.091	566.952	0.486059	729.141	715.794	1.3347
6	sittingfar	621.666	532.044	8.96212	716.317	716.157	0.0160408	566.371	539.84	2.65313	788.034	766.617	2.14177	388.902	376.701	1.22016	282.344	266.497	1.58478	457.418	459.435	0.201691	541.337	604.158	6.28206
7	sittingfar	671.78	621.404	5.03764	714.171	714.419	0.0248257	671.239	671.1	0.0139522	755.474	755.506	0.00316337	651.546	593.772	5.77738	712.996	666.194	4.68018	621.469	674.727	5.32581	785.444	742.087	4.33563
8	sittingfar	256.789	257.465	0.0675292	333.784	331.15	0.263359	449.632	472.543	2.29107	524.778	541.27	1.6492	586.403	530.353	5.60499	652.198	663.998	1.17997	474.754	447.13	2.76237	748.303	728.145	2.01579
9	sittingfar	500.81	488.215	1.25951	727.139	728.39	0.12515	610.979	612.284	0.130475	813.944	763.538	5.04052	551.118	555.275	0.415682	728.247	679.749	4.84982	610.652	609.412	0.12398	791.847	754.196	3.76505
10	sittingfar	472.992	474.967	0.197469	200.691	200.944	0.0252582	485.707	485.844	0.0136907	561.454	587.208	2.57542	473.762	440.787	3.29752	543.459	535.046	0.841206	531.637	455.656	7.59815	747.191	672.742	7.44495
11	sittingfar	652.449	605.054	4.73944	577.223	524.317	5.29063	575.314	584.637	0.93231	704.783	706.802	0.20196	677.01	614.698	6.23113	485.69	424.128	6.15617	469.488	490.754	2.12664	783.304	704.677	7.86276
12	sittingfar	287.587	258.96	2.86265	782.254	718.698	6.35562	441.392	495.186	5.37935	823.524	781.293	4.22309	545.801	483.791	6.20101	763.079	743.819	1.92594	663.24	681.125	1.78851	794.963	786.492	0.847068
13	sittingfar	589.31	543.457	4.58532	639.985	638.386	0.15986	609.918	609.943	0.0025	733.731	696.891	3.68399	583.292	601.058	1.77656	638.308	596.741	4.15668	532.027	480.679	5.13475	749.524	695.814	5.37106
14	sittingfar	652.449	605.055	4.73944	577.223	524.317	5.29063	575.314	584.637	0.932311	704.783	706.802	0.201964	677.01	614.698	6.23113	485.69	424.128	6.15617	469.488	490.754	2.12664	703.304	704.677	0.137238
15	sittingfar	460.744	460.804	0.00606	682.202	682.133	0.00686	603.965	603.945	0.00201	718.883	691.69	2.71931	568.064	516.262	5.18026	682.172	660.6	2.15719	603.024	582.254	2.07703	726.581	690.19	3.63911
16	sittingfar	504.137	511.559	0.742218	670.042	701.089	3.10472	617.406	617.906	0.0499874	732.812	732.851	0.00383801	573.899	576.276	0.237706	708.257	729.856	2.15988	593.153	645.249	5.20957	741.365	742.699	0.133402
17	sittingfar	503.285	503.429	0.0143547	660.037	659.844	0.0193008	644.123	645.284	0.116051	755.797	751.392	0.440518	479.507	425.929	5.35776	652.868	609.974	4.28945	424.231	468.259	4.40279	750.947	732.003	1.89437
18	sittingfar	529.364	529.219	0.0144223	382.281	384.303	0.202194	487.741	488.761	0.102036	604.626	599.691	0.493558	490.774	474.867	1.59073	681.231	683.967	0.273616	489.485	593.522	10.4037	746.648	726.388	2.02606
19	sittingfar	367.171	367.274	0.0102357	226.3	226.309	0.000929776	529.431	528.674	0.0757452	617.881	617.937	0.00567186	367.11	387.327	2.02176	637.521	640.287	0.27654	603.454	607.377	0.392259	741.247	721.632	1.96151
22	sittingfar	342.731	333.437	0.929402	412.824	440.925	2.81013	608.333	609.61	0.127675	669.609	669.724	0.011521	499.097	502.078	0.29814	670.799	644.505	2.62949	610.543	561.532	4.90108	746.774	717.33	2.94433
23	sittingfar	514.779	516.038	0.12582	680.813	652.863	2.79507	673.763	673.837	0.00737	744.547	731.44	1.31068	477.695	465.177	1.25177	667.434	687.31	1.98762	674.578	692.638	1.80595	760.484	763.091	0.26071
24	sittingfar	592.016	556.937	3.50795	630.584	619.423	1.11602	596.093	594.983	0.110981	734.903	705.587	2.93165	557.031	529.575	2.74559	639.529	645.417	0.588796	560.291	568.641	0.835016	732.036	719.915	1.21207
25	sittingfar	386.958	386.76	0.0198935	709.355	702.742	0.661344	609.72	606.97	0.275033	742.853	725.464	1.73891	355.864	316.32	3.95446	702.616	721.786	1.91701	614.775	603.17	1.16051	740.188	725.197	1.49911
26	sittingfar	585.182	580.689	0.449282	651.745	630.161	2.1584	596.706	596.429	0.0277363	739.22	701.004	3.82157	583.033	537.14	4.58928	666.38	682.176	1.57952	564.98	592.643	2.7663	728.82	727.366	0.14534
28	sittingfar	600.811	550.922	4.98895	683.436	683.231	0.0205901	669.034	668.101	0.0932646	741.116	741.149	0.00325789	550.938	544.843	0.609535	704.343	688.212	1.61302	648.453	624.281	2.41724	758.169	747.248	1.09207
29	sittingfar	378.677	378.76	0.00828	653.135	625.03	2.81044	616.03	616.519	0.04882	729.983	710.193	1.97898	379.036	376.499	0.25367	685.723	663.497	2.22263	647.384	612.823	3.45609	755.227	711.779	4.34471
30	sittingfar	317.763	267.339	5.0424	155.503	174.754	1.92508	429.241	466.819	3.75784	510.315	510.336	0.00211069	560.982	497.72	6.32617	648.944	650.743	0.179914	463.419	465.829	0.240955	789.703	725.888	6.3815
31	sittingfar	388.64	388.708	0.0068601	630.907	630.556	0.0350668	561.834	562.361	0.0526959	681.513	668.452	1.30616	348.98	346.754	0.222602	669.456	654.065	1.5391	561.412	560.672	0.0740197	715.735	679.134	3.66002
32	sittingfar	442.245	442.313	0.00680451	646.073	646.009	0.00638078	630.898	630.911	0.0012326	702.478	663.397	3.90812	253.75	243.449	1.03013	646.205	622.171	2.40332	594.985	588.085	0.689972	663.238	674.668	1.14303
33	sittingfar	208.946	208.945	4.66009e-05	745.79	729.615	1.61753	707.273	707.158	0.0115415	774.077	754.044	2.00329	327.907	295.086	3.28204	728.569	692.918	3.56505	581.889	627.264	4.53745	753.956	752.48	0.147605
34	sittingfar	480.829	395.025	8.58044	658.007	657.925	0.00820451	576.292	576.56	0.026795	701.625	676.097	2.55276	394.592	421.646	2.70536	679.544	669.242	1.03025	616.474	583.093	3.33801	727.423	677.633	4.979
35	sittingfar	176.7	176.7	4.01828e-05	477.276	477.642	0.0366311	513.637	581.159	6.75223	657.215	674.171	1.6956	485.994	493.794	0.779988	610.423	659.341	4.89189	555.609	560.649	0.503963	700.716	715.618	1.49022
Mean				2.10364			1.26801			1.01612			1.83918			2.88731			2.36172			2.77608			2.70116
Standard error				0.508446			0.331332			0.358263			0.281963			0.393893			0.310006			0.444869			0.418988

## Sheet: Standingclose
		Left Hand Max Ext in x			Left Hand Max Ext in y			Left Hand Max Ext in z			Left Hand Max Ext in 3D			Right Hand Max Ext in x			Right Hand Max Ext in y			Right Hand Max Ext in z			Right Hand Max Ext in 3D
ID	Type	Kinect(mm)	Vicon(mm)	diff(cm)	Kinect(mm)	Vicon(mm)	diff(cm)	Kinect(mm)	Vicon(mm)	diff(cm)	Kinect(mm)	Vicon(mm)	diff(cm)	Kinect(mm)	Vicon(mm)	diff(cm)	Kinect(mm)	Vicon(mm)	diff(cm)	Kinect(mm)	Vicon(mm)	diff(cm)	Kinect(mm)	Vicon(mm)	diff(cm)
2	standingclose	646.326	603.808	4.25182	615.678	615.659	0.00187598	583.528	582.908	0.0620347	721.116	692.295	2.88213	635.142	601.452	3.36899	675.855	681.629	0.57733	568.745	607.904	3.91592	726.51	709.796	1.67141
4	standingclose	613.126	613.098	0.00278805	730.058	729.983	0.00748408	701.344	700.2	0.114414	740.326	740.2	0.0126078	601.105	573.811	2.72949	729.973	708.856	2.11169	633.35	634.916	0.156552	740.315	754.731	1.44163
5	standingclose	664.078	608.308	5.57695	641.995	632.309	0.968627	626.35	647.351	2.10005	735.927	699.882	3.60449	613.098	583.475	2.96237	695.891	686.517	0.937426	584.267	629.542	4.52754	740.045	712.97	2.70751
6	standingclose	644.526	646.056	0.15303	682.032	772.879	9.08469	555.457	654.62	9.91635	754.907	784.151	2.92448	573.649	562.569	1.10796	680.252	720.83	4.05774	647.557	625.032	2.25252	764.903	767.359	0.2456
7	standingclose	632.235	630.852	0.13824	754.2	759.834	0.56339	679.922	679.902	0.00196	774.423	765.487	0.89361	631.655	623.924	0.77315	760.384	745.136	1.52479	679.87	670.415	0.94548	766.64	759.237	0.74024
8	standingclose	563.847	563.602	0.024532	716.886	695.983	2.09028	609.535	616.742	0.720688	746.815	730.845	1.59705	560.252	514.892	4.536	706.796	712.535	0.57394	575.117	593.797	1.86804	730.693	728.903	0.179024
9	standingclose	621.29	622.306	0.101614	678.564	678.614	0.00495009	648.997	649.602	0.0604998	726.444	715.991	1.04535	644.901	616.626	2.8275	597.745	552.912	4.48331	649.499	661.546	1.20474	735.946	732.483	0.346305
10	standingclose	678.319	633.279	4.50391	565.622	563.893	0.172867	625.521	625.443	0.00775443	710.665	673.517	3.71483	558.98	576.9	1.79195	548.366	522.205	2.61614	594.601	588.047	0.655372	778.878	710.876	6.80019
11	standingclose	615.791	618.037	0.22459	666.478	612.299	5.41787	643.672	643.682	0.00101	726.677	727.103	0.0426	653.053	647.844	0.52095	612.288	651.765	3.94767	643.825	714.582	7.07573	780.374	772.95	0.74232
12	standingclose	502.896	483.66	1.92363	761.072	775.533	1.44606	614.441	625.985	1.15436	779.032	781.908	0.287657	252.647	267.246	1.45991	710.851	666.261	4.45894	611.846	678.223	6.6377	747.686	753.418	0.573216
13	standingclose	717.838	684.395	3.34429	678.417	678.372	0.00449	633.71	633.91	0.01998	755.59	734.632	2.09574	684.162	696.835	1.26724	660.412	618.898	4.15146	630.043	628.797	0.12455	639.008	724.249	8.5241
14	standingclose	582.751	581.213	0.15376	457.076	460.642	0.35669	588.212	588.83	0.06175	688.039	681.632	0.64065	581.152	550.41	3.07416	662.896	673.875	1.09791	688.201	677.8	1.04008	734.319	722.419	1.18994
15	standingclose	475.214	477.656	0.24424	683.943	685.674	0.17302	544.919	566.096	2.11769	690.62	690.104	0.05159	150.187	158.78	0.85932	624.432	657.452	3.30205	548.913	580.65	3.17373	666.403	607.786	5.86164
16	standingclose	329.099	335.032	0.593299	579.607	579.741	0.0133505	642.238	642.554	0.031641	726.747	726.636	0.0111757	578.083	586.495	0.841257	694.82	714.02	1.91994	609.55	656.078	4.65275	747.832	744.855	0.297656
17	standingclose	559.159	573.9	1.47415	667.616	635.566	3.20504	647.964	649.003	0.103898	748.046	737.769	1.02769	614.436	586.832	2.76037	634.966	626.504	0.846249	584.467	617.94	3.34732	750.703	752.567	0.186466
18	standingclose	192.518	191.988	0.0530506	440.41	467.819	2.74084	586.541	587.84	0.129911	651.052	651.569	0.0516959	688.929	647.932	4.0997	699.433	695.996	0.343721	688.138	689.043	0.0905027	756.625	746.328	1.0297
19	standingclose	147.841	149.913	0.207215	418.744	418.944	0.020026	547.457	604.726	5.72686	653.756	669.711	1.5955	615.156	577.445	3.77111	682.949	670.668	1.22802	608.665	642.657	3.39919	789.793	727.578	6.22145
22	standingclose	601.858	611.534	0.967599	639.668	640.017	0.0348979	571.971	624.761	5.27904	721.574	692.243	2.93307	488.613	471.79	1.68227	387.043	428.885	4.18413	540.865	588.308	4.74429	666.811	678.974	1.21632
23	standingclose	612.72	598.52	1.41993	691.872	691.606	0.02653	615.986	629.328	1.33421	725.579	725.784	0.02048	598.745	587.943	1.08014	691.194	652.804	3.83904	621.972	664.89	4.29177	747.327	749.471	0.21435
24	standingclose	643.747	603.748	3.99991	613.823	588.845	2.49775	641.062	643.261	0.219872	742.153	704.083	3.80704	619.729	587.324	3.24055	684.012	669.205	1.48074	583.179	608.943	2.57643	736.442	703.842	3.26007
25	standingclose	322.569	342.577	2.00071	608.649	608.476	0.0173339	627.461	626.19	0.127065	699.7	699.731	0.00309859	341.049	382.547	4.14974	725.153	710.734	1.4419	626.899	620.623	0.62762	735.767	723.64	1.21266
26	standingclose	666.863	621.352	4.55109	657.576	655.906	0.167025	607.717	607.92	0.0202742	742.18	702.159	4.00215	620.715	590.717	2.99974	685.899	671.973	1.39269	581.44	598.971	1.75314	624.122	710.127	8.60042
28	standingclose	707.185	697.673	0.951169	707.08	699.385	0.769453	616.874	617.39	0.0516086	760.168	741.608	1.85598	680.803	616.968	6.38345	699.69	657.303	4.23866	650.263	664.226	1.39629	741.675	725.706	1.59692
29	standingclose	572.548	551.597	2.09503	626.599	630.495	0.38956	578.799	578.879	0.00798	708.14	699.057	0.90836	584.893	533.688	5.1205	629.263	572.676	5.65874	578.975	605.731	2.67562	724.056	696.679	2.73765
30	standingclose	325.939	379.417	5.34779	648.917	627.046	2.18711	582.88	582.858	0.00216634	707.449	660.986	4.64634	293.066	277.448	1.56174	653.447	671.784	1.83368	583.089	572.469	1.06202	713.247	723.607	1.036
31	standingclose	568.182	567.127	0.105476	333.47	347.273	1.38028	579.077	579.066	0.0011436	665.142	632.638	3.25042	635.821	599.106	3.67145	560.177	521.665	3.85119	509.285	566.552	5.72668	716.714	667.347	4.93673
32	standingclose	393.966	430.006	3.60402	504.332	504.22	0.0112166	591.839	591.897	0.00580148	663.59	663.444	0.0146095	399.162	424.091	2.49291	668.165	654.138	1.40276	591.653	584.791	0.686173	683.255	675.893	0.736175
33	standingclose	635.908	620.633	1.52755	286.932	291.839	0.490654	677.115	675.812	0.130262	709.696	709.7	0.000414036	457.58	440.956	1.66237	720.403	720.477	0.00737058	602.889	652.56	4.96712	742.006	741.659	0.034677
34	standingclose	453.207	422.668	3.05387	622.994	607.322	1.56717	577.648	577.55	0.00979	668.084	662.435	0.56495	422.526	493.673	7.11471	607.496	598.757	0.87394	578.596	573.959	0.46365	593.79	680.206	8.6416
35	standingclose	630.348	606.581	2.37666	651.091	651.095	0.000330634	592.133	591.991	0.0142038	720.764	689.884	3.088	613.569	593.54	2.00291	664.875	666.051	0.11755	574.611	615.37	4.07586	726.346	710.96	1.53856
Mean				1.8324			1.1937			0.984476			1.58579			2.73046			2.28336			2.67048			2.48402
Standard error				0.318396			0.355185			0.40359			0.272919			0.299163			0.28875			0.367337			0.506607

## Sheet: Standingfar
		Left Hand Max Ext in x			Left Hand Max Ext in y			Left Hand Max Ext in z			Left Hand Max Ext in 3D			Right Hand Max Ext in x			Right Hand Max Ext in y			Right Hand Max Ext in z			Right Hand Max Ext in 3D
ID	Type	Kinect(mm)	Vicon(mm)	diff(cm)	Kinect(mm)	Vicon(mm)	diff(cm)	Kinect(mm)	Vicon(mm)	diff(cm)	Kinect(mm)	Vicon(mm)	diff(cm)	Kinect(mm)	Vicon(mm)	diff(cm)	Kinect(mm)	Vicon(mm)	diff(cm)	Kinect(mm)	Vicon(mm)	diff(cm)	Kinect(mm)	Vicon(mm)	diff(cm)
2	standingfar	690.835	630.302	6.05327	657.487	637.369	2.01185	647.466	647.432	0.0034333	753.017	703.352	4.96652	705.352	637.737	6.76151	708.339	706.472	0.186627	590.313	625.894	3.55811	756.304	715.656	4.06483
4	standingfar	640.992	621.937	1.90557	708.362	708.511	0.0148966	687.342	686.837	0.0505001	732.482	732.639	0.0156358	621.956	623.476	0.151928	708.491	709.678	0.118652	686.593	668.364	1.82292	734.071	758.795	2.47243
5	standingfar	678.804	623.164	5.56401	629.88	592.15	3.77303	655.64	655.299	0.0340673	733.86	710.689	2.31708	639.555	589.309	5.02456	715.219	701.534	1.3685	632.628	663.137	3.05088	741.369	719.251	2.21181
6	standingfar	740.632	728.438	1.21936	485.734	431.792	5.39426	549.97	640.876	9.09059	768.407	736.589	3.18186	676.209	641.104	3.51042	421.082	394.569	2.65133	533.711	590.787	5.70759	760.07	716.443	4.36276
7	standingfar	667.683	631.928	3.5756	730.085	741.79	1.17049	726.854	727.017	0.01632	750.517	749.805	0.07118	605.795	638.029	3.22349	741.848	736.583	0.52642	701.092	699.212	0.18798	765.297	760.072	0.52249
8	standingfar	540.498	540.544	0.00467449	664.821	649.05	1.57714	626.246	637.463	1.12165	728.862	712.194	1.66679	654.26	603.848	5.04125	681.148	682.997	0.184974	619.537	636.816	1.72789	751.584	723.334	2.82503
9	standingfar	722.597	658.524	6.40733	714.06	701.055	1.30052	664.478	663.996	0.0482471	790.793	740.587	5.02055	663.128	613.587	4.95415	708.254	682.791	2.54627	663.796	665.086	0.128963	772.351	754.233	1.81181
10	standingfar	591.757	591.299	0.0457785	550.083	549.014	0.106899	604.463	604.248	0.0214645	767.705	667.495	10.021	491.62	492.511	0.0890571	523.421	486.587	3.68349	597.06	589.305	0.775485	757.931	670.593	8.73378
11	standingfar	724.045	692.436	3.16096	663.248	659.892	0.335588	619.463	655.881	3.64185	766.113	730.656	3.54563	592.822	595.287	0.246549	521.86	522.398	0.0538054	614.774	635.764	2.09896	723.144	741.551	1.84064
12	standingfar	706.401	625.952	8.0449	737.997	762.956	2.49588	667.927	683.413	1.54855	815.98	770.585	4.53957	621.529	611.317	1.02122	692.13	697.159	0.502886	694.902	679.031	1.5871	830.381	794.037	3.63433
13	standingfar	703.039	629.734	7.33051	612.047	610.687	0.135958	649.213	650.202	0.098883	751.277	726.705	2.4572	629.747	615.954	1.37927	546.638	537.2	0.943839	650.202	657.362	0.715954	770.223	715.195	5.50279
14	standingfar	613.672	603.437	1.0235	347.968	348.486	0.051888	594.752	595.086	0.033354	681.602	681.602	2.53388e-05	455.709	479.793	2.40837	651.093	604.477	4.66158	705.639	686.218	1.94207	715.79	718.402	0.261265
15	standingfar	651.288	583.336	6.79521	674.393	674.456	0.00628	656.347	656.85	0.05027	719.697	691.244	2.84523	578.354	581.374	0.30202	674.548	659.641	1.49069	629.192	597.274	3.19177	701.82	692.422	0.93977
16	standingfar	295.576	301.582	0.600673	405.312	409.455	0.414351	613.775	618.618	0.484324	672.817	673.328	0.051157	577.897	564.07	1.38262	716.769	704.325	1.24435	698.602	695.014	0.358761	746.919	742.956	0.39635
17	standingfar	601.715	600.983	0.0732245	675.478	689.585	1.41069	646.225	647.314	0.108864	727.529	709.046	1.84831	628.699	595.255	3.34435	670.831	648.471	2.236	651.196	704.933	5.37373	736.896	739.275	0.237925
18	standingfar	235.875	235.813	0.00622564	532.038	531.944	0.00942636	551.449	614.596	6.31472	688.174	716.863	2.86892	652.559	621.209	3.13504	564.438	577.832	1.33944	605.374	636.548	3.11738	747.243	751.151	0.390849
19	standingfar	294.459	290.137	0.432199	471.948	473.695	0.174748	593.907	594.04	0.0133419	697.902	720.705	2.28034	627.53	574.137	5.33933	664.956	655.37	0.958562	622.834	661.708	3.88737	776.478	731.052	4.54261
22	standingfar	629.233	620.459	0.877309	472.041	492.373	2.0332	628.496	632.359	0.386257	671.606	669.551	0.205566	520.459	563.54	4.3081	662.735	678.398	1.56629	717.838	697.776	2.00617	690.429	716.033	2.56045
23	standingfar	199.001	198.931	0.00695	607.777	609.024	0.12471	609.636	609.333	0.03026	709.498	734.027	2.45292	622.509	581.78	4.07293	675.274	696.74	2.14659	617.847	697.158	7.93107	754.138	765.622	1.14836
24	standingfar	685.592	624.611	6.09804	656.656	655.011	0.164527	641.334	641.293	0.00414609	747.532	709.71	3.78219	629.306	585.453	4.38532	656.945	658.861	0.191675	601.637	633.695	3.2058	717.734	714.93	0.280354
25	standingfar	371.115	372.723	0.160809	493.49	506.968	1.34781	544.73	601.178	5.64485	670.867	671.752	0.0884196	605.553	586.219	1.93338	736.435	708.549	2.78864	625.113	651.09	2.59775	745.574	719.382	2.61922
26	standingfar	713.57	649.231	6.43391	602.731	602.611	0.0119807	645.087	646.538	0.145091	750.277	702.456	4.78207	652.646	599.472	5.31735	685.034	697.789	1.27551	593.747	644.347	5.05996	726.765	711.258	1.55071
28	standingfar	656.235	656.183	0.00516	739.533	711.928	2.7605	723.844	721.796	0.20479	750.751	744.635	0.61157	656.371	634.547	2.18245	715.282	716.954	0.16725	721.759	732.39	1.06308	753.592	746.354	0.72376
29	standingfar	648.814	621.249	2.75659	657.699	657.64	0.00592	665.759	665.883	0.01241	712.135	707.552	0.45827	636.577	586.623	4.99541	680.431	683.14	0.27094	648.263	665.085	1.68223	736.813	704.928	3.18846
30	standingfar	676.582	675.854	0.0727601	708.215	708.346	0.0131097	492.099	494.738	0.263942	805.884	714.842	9.10421	617.454	612.313	0.514123	275.477	276.858	0.138178	396.857	444.268	4.74112	714.774	635.423	7.9351
31	standingfar	562.841	562.631	0.0210832	424.175	425.075	0.0900081	564.86	571.006	0.6146	669.382	649.515	1.98668	612.649	572.596	4.00529	630.323	588.827	4.1495	531.089	568.341	3.72519	721.182	676.162	4.50202
32	standingfar	257.967	310.103	5.21358	546.656	553.617	0.696122	588.76	588.56	0.0199654	656.838	656.924	0.00852221	410.08	424.909	1.48293	633.388	637.704	0.431525	603.494	659.96	5.64656	697.614	681.456	1.61578
33	standingfar	350.198	353.583	0.338588	423.72	423.327	0.0393215	667.307	666.869	0.0438095	733.147	732.57	0.0576615	556.295	547.439	0.885575	744.449	723.27	2.11787	666.858	717.531	5.0673	755.751	753.323	0.242866
34	standingfar	360.927	416.607	5.56801	643.059	631.439	1.16203	623.439	625.077	0.16377	700.767	676.18	2.45865	416.558	405.682	1.08757	641.496	622.586	1.89094	624.577	622.978	0.15995	705.018	680.373	2.46452
35	standingfar	371.024	383.515	1.24907	613.104	610.793	0.231169	568.62	592.444	2.3824	705.597	692.19	1.34064	697.088	649.297	4.77919	691.263	702.388	1.11249	541.052	598.746	5.76944	749.835	718.272	3.15624
Mean				2.7015			0.96881			1.08656			2.50115			2.90882			1.43149			2.92962			2.55798
Standard error				0.501804			0.23422			0.403006			0.451412			0.32913			0.224691			0.370762			0.393059

## Sheet: Standingstep
		Left Hand Max Ext in x			Left Hand Max Ext in y			Left Hand Max Ext in z			Left Hand Max Ext in 3D			Right Hand Max Ext in x			Right Hand Max Ext in y			Right Hand Max Ext in z			Right Hand Max Ext in 3D
ID	Type	Kinect(mm)	Vicon(mm)	diff(cm)	Kinect(mm)	Vicon(mm)	diff(cm)	Kinect(mm)	Vicon(mm)	diff(cm)	Kinect(mm)	Vicon(mm)	diff(cm)	Kinect(mm)	Vicon(mm)	diff(cm)	Kinect(mm)	Vicon(mm)	diff(cm)	Kinect(mm)	Vicon(mm)	diff(cm)	Kinect(mm)	Vicon(mm)	diff(cm)
2	Standingstep	668.449	624.892	4.35561	599.25	600.634	0.138436	622.777	622.338	0.0439184	660.761	698.515	3.77542	648.448	616.39	3.20579	691.332	709.123	1.77914	593.778	611.567	1.77895	734.2	716.112	1.80881
4	Standingstep	637.383	624.592	1.27907	574.568	576.132	0.156403	663.742	663.424	0.0317724	731.695	727.929	0.376547	623.933	610.087	1.3846	656.044	692.739	3.66953	665.562	664.681	0.0880628	731.39	745.579	1.41892
5	Standingstep	669.29	623.421	4.58683	614.447	615.443	0.0995861	635.209	634.264	0.0945453	729.492	704.484	2.50082	645.938	614.908	3.10298	694.984	704.121	0.913686	605.257	632.94	2.7683	724.171	720.767	0.34038
6	Standingstep	681.295	648.158	3.31377	670.577	681.38	1.08027	579.603	666.416	8.68134	762.575	765.713	0.3138	595.063	596.357	0.12949	677.686	663.504	1.41826	632.476	618.641	1.38348	714.58	722.311	0.77306
7	Standingstep	718.504	681.899	3.66054	711.756	711.838	0.00818	710.549	710.362	0.01866	781.772	767.534	1.42376	706.391	673.668	3.27226	714.821	718.049	0.32278	707.177	717.896	1.07191	786.903	761.832	2.50707
8	Standingstep	654.339	626.583	2.77563	632.029	622.548	0.948094	608.906	634.326	2.54197	739.506	708.711	3.07947	687.626	699.125	1.1499	659.708	659.351	0.0356646	564.385	590.923	2.65377	762.146	715.812	4.6334
9	Standingstep	641.905	644.042	0.213684	510.422	510.353	0.00695857	654.656	654.59	0.00657797	759.492	720.196	3.92969	682.129	631.811	5.03182	567.658	616.169	4.85106	653.821	671.044	1.72226	756.219	742.519	1.36997
10	Standingstep	553.444	471.478	8.19666	490.474	491.18	0.0705792	610.031	609.745	0.0286069	635.355	676.405	4.10505	537.261	575.721	3.84594	489.094	506.75	1.76562	608.805	586.802	2.20029	759.693	689.617	7.00754
11	Standingstep	761.693	686.388	7.53055	540.39	522.497	1.78926	604.855	652.272	4.74174	721.704	728.15	0.6446	611.902	650.543	3.86407	587.066	629.841	4.27751	702.045	704.345	0.22993	848.766	763.672	8.50935
12	Standingstep	248.439	316.937	6.84985	540.078	585.987	4.59089	611.776	664.155	5.23794	731.097	739.609	0.851209	654.198	657.692	0.34933	699.974	726.208	2.62339	640.251	723.287	8.30356	836.425	787.799	4.86264
13	Standingstep	640.81	627.693	1.31169	531.095	532.298	0.1203	619.157	619.019	0.01377	753.345	704.979	4.83662	636.312	635.285	0.10269	562.411	601.309	3.88979	621.996	645.692	2.36958	768.683	720.386	4.82968
14	Standingstep	253.844	293.262	3.94176	350.581	353.77	0.318874	559.066	605.375	4.63094	667.725	669.051	0.132611	489.265	461.24	2.80243	575.7	565.049	1.06516	613.732	684.925	7.1193	769.522	709.274	6.02473
15	Standingstep	604.617	603.088	0.15285	654.674	654.823	0.0149	604.284	603.801	0.04832	707.632	688.015	1.96169	569.482	521.754	4.77276	593.175	613.668	2.0493	587.245	573.87	1.33748	688.011	690.477	0.2466
16	Standingstep	380.336	379.988	0.0348445	726.172	726.149	0.00232507	594.334	630.389	3.6055	727.846	728.026	0.0179647	656.788	601.155	5.56334	718.101	685.86	3.22413	582.578	606.704	2.41259	772.709	740.546	3.21627
17	Standingstep	639.083	622.312	1.6771	672.452	645.666	2.67857	670.5	669.752	0.0748268	758.718	755.789	0.292856	650.917	609.221	4.16952	645.923	630.73	1.51929	631.471	665.678	3.4207	755.04	738.57	1.64701
18	Standingstep	670.72	653.797	1.69234	663.434	663.067	0.0366603	601.925	666.049	6.41249	730.129	724.548	0.558092	653.756	676.22	2.24634	535.837	582.306	4.64683	480.242	533.155	5.29132	724.591	703.912	2.06792
19	Standingstep	341.087	341.341	0.0253213	501.978	526.263	2.42852	528.681	568.247	3.95658	639.848	673.209	3.33609	587.405	555.829	3.15767	672.818	707.026	3.42077	603.094	629.757	2.66632	733.754	731.11	0.264342
22	Standingstep	307.583	326.573	1.89891	528.926	529.25	0.0324176	545.961	597.62	5.16591	695.587	660.439	3.51486	656.082	604.359	5.17231	528.915	507.248	2.16664	626.216	696.806	7.05903	728.554	719.772	0.878166
23	Standingstep	666.537	654.47	1.20667	652.497	652.111	0.03858	675.633	676.273	0.06402	734.539	736.61	0.20709	717.508	664.807	5.27013	652.226	756.578	10.4352	641.553	656.574	1.50206	740.626	758.438	1.78121
24	Standingstep	649.272	613.433	3.58394	591.064	591.941	0.0877149	587.41	587.757	0.0347422	725.001	711.32	1.36804	628.199	602.135	2.60634	713.69	708.438	0.525122	551.922	600.235	4.83131	725.682	713.701	1.19809
25	Standingstep	617.102	614.339	0.276358	709.334	692.823	1.65106	628.693	666.585	3.78924	761.521	714.282	4.7239	344.478	319.648	2.48302	490.185	488.711	0.147441	604.252	604.782	0.0530185	692.943	688.7	0.424378
26	Standingstep	668.041	618.015	5.00256	547.178	531.496	1.56813	633.501	633.538	0.0036888	729.288	694.115	3.51731	642.184	604.057	3.81273	706.115	707.401	0.12861	608.555	637.093	2.85384	709.187	720.561	1.13736
28	Standingstep	699.301	691.363	0.79377	714.797	705.899	0.88982	718.047	718.517	0.04696	761.4	740.72	2.06802	698.754	675.772	2.29818	705.347	707.493	0.21463	718.517	720.393	0.18763	745.979	747.221	0.12424
29	Standingstep	612.824	596.817	1.60079	620.823	605.791	1.50324	534.013	547.73	1.37169	681.263	649.899	3.13647	552.691	518.183	3.45072	409.935	389.609	2.0326	524.1	563.598	3.94976	650.277	661.192	1.0915
30	Standingstep	705.945	649.489	5.64567	481.921	484.432	0.251048	576.961	576.662	0.0299023	634.559	668.685	3.41265	708.684	742.466	3.37816	719.095	731.434	1.23395	511.399	550.631	3.92317	744.673	746.477	0.180432
31	Standingstep	147.809	147.826	0.00169783	442.778	473.044	3.0266	544.989	574.075	2.90858	644.263	632.349	1.19138	501.104	480.866	2.02376	652.421	628.579	2.38423	507.324	553.775	4.64507	701.01	675.776	2.52336
32	Standingstep	370.042	379.526	0.948325	645.311	627.088	1.82227	650.134	651.226	0.109193	706.268	666.491	3.9777	354.69	298.594	5.60962	627.066	635.885	0.881829	597.278	603.016	0.573815	664.225	668.821	0.45961
33	Standingstep	734.966	699.664	3.53015	715.994	715.984	0.00100395	685.604	685.183	0.0421401	803.254	758.8	4.44539	573.706	598.652	2.49465	716.015	735.726	1.97109	658.315	702.296	4.39815	669.371	750.111	8.074
34	Standingstep	536.946	535.869	0.10771	643.104	644.619	0.15149	615.047	615.249	0.02025	704.914	669.529	3.5385	649.648	638.773	1.08749	634.342	602.649	3.16932	615.08	627.816	1.2736	724.912	679.868	4.50433
35	Standingstep	445.617	437.017	0.860054	557.799	544.053	1.37462	600.25	601.75	0.14998	722.817	690.82	3.19974	636.58	616.289	2.02908	705.995	696.671	0.932376	591.556	617.484	2.59282	736.81	719.417	1.73932
Mean				2.56849			0.896227			1.79686			2.34791			2.99557			2.2565			2.82204			2.52146
Standard error				0.426863			0.207906			0.447706			0.286617			0.286657			0.380183			0.390437			0.441775

## Sheet: Game
		Left Hand Max Ext in x			Left Hand Max Ext in y			Left Hand Max Ext in z			Left Hand Max Ext in 3D			Right Hand Max Ext in x			Right Hand Max Ext in y			Right Hand Max Ext in z			Right Hand Max Ext in 3D
ID	Type	Kinect(mm)	Vicon(mm)	diff(cm)	Kinect(mm)	Vicon(mm)	diff(cm)	Kinect(mm)	Vicon(mm)	diff(cm)	Kinect(mm)	Vicon(mm)	diff(cm)	Kinect(mm)	Vicon(mm)	diff(cm)	Kinect(mm)	Vicon(mm)	diff(cm)	Kinect(mm)	Vicon(mm)	diff(cm)	Kinect(mm)	Vicon(mm)	diff(cm)
2	game	629.269	609.053	2.0216	632.571	632.586	0.0014822	587.817	644.221	5.64042	715.047	695.804	1.92437	655.574	594.608	6.09669	632.337	633.451	0.111329	611.366	580.614	3.07525	713.389	699.941	1.34477
4	game	583.328	583.24	0.00886827	534.381	507.918	2.64624	659.969	667.448	0.747854	719.224	711.333	0.789153	580.572	600.395	1.98237	550.838	601.526	5.06887	667.356	680.77	1.34141	711.552	706.563	0.49891
5	game	645.852	630.317	1.55349	622.198	613.764	0.843311	596.606	648.704	5.20984	715.92	696.74	1.91798	645.873	618.527	2.7346	615.498	672.668	5.717	645.585	639.679	0.590636	721.592	707.742	1.38496
6	game	638.369	638.774	0.0404243	723.546	735.899	1.2354	555.785	659.942	10.4157	768.346	779.384	1.10376	643.023	612.885	3.01375	670.542	743.012	7.24702	659.839	742.055	8.22164	770.845	769.354	0.149023
7	game	685.051	646.298	3.87531	770.231	741.737	2.84935	669.781	699.072	2.92906	828.033	748.996	7.9037	722.23	691.286	3.09437	690.546	647.356	4.31892	685.796	675.839	0.99569	805.016	720.339	8.46772
8	game	635.471	619.038	1.64335	708.799	723.359	1.45592	637.064	633.888	0.31759	742.084	728.907	1.31768	619.757	594.301	2.54559	723.54	707.028	1.65118	615.265	623.972	0.870691	728.978	726.495	0.24828
9	game	665.623	669.694	0.407057	653.984	653.697	0.0286623	698.984	698.998	0.00136126	750.658	730.32	2.03377	669.628	601.35	6.82784	555.493	526.284	2.92081	695.802	674.433	2.13692	743.16	747.129	0.396964
10	game	591.532	591.214	0.0318161	407.156	439.492	3.23365	601.601	640.883	3.92824	679.549	676.186	0.336279	628.314	633.121	0.480712	518.287	565.165	4.6878	642.048	614.998	2.70496	779.265	685.455	9.38102
11	game	758.694	689.245	6.94492	640.487	517.23	12.3257	657.856	660.43	0.25745	813.526	711.746	10.178	639.187	620.424	1.87634	663.523	642.846	2.06774	624.138	649.246	2.51077	836.109	738.445	9.76641
12	game	477.842	456.265	2.15774	748.411	715.678	3.27328	631.191	686.89	5.56993	797.327	746.75	5.05774	692.101	620.627	7.14744	749.305	747.763	0.154187	635.507	698.002	6.24945	772.199	752.67	1.95296
13	game	665.69	639.384	2.63064	559.207	513.726	4.54809	611.126	636.283	2.51565	737.167	684.439	5.27281	626.028	635.471	0.94437	712.848	661.163	5.16853	667.421	656.007	1.14142	761.93	695.796	6.61342
14	game	603.121	583.314	1.98072	707.478	721.912	1.44336	650.423	667.67	1.72469	734.795	731.762	0.303282	649.644	600.813	4.88305	652.503	627.525	2.49781	666.016	680.856	1.48401	797.798	741.296	5.65021
15	game	606.15	606.272	0.01222	678.25	678.4	0.01499	651.48	657.336	0.58558	696.333	684.918	1.14145	606.322	572.687	3.36354	678.331	668.725	0.96056	627.136	628.841	0.1705	699.426	692.58	0.68459
16	game	409.553	409.536	0.00168781	497.468	492.131	0.533728	630.856	682.484	5.16279	683.554	703.804	2.02501	657.432	625.808	3.1624	493.76	571.318	7.75588	637.388	613.16	2.42284	704.11	726.406	2.22959
17	game	638.96	639.062	0.0101921	687.026	686.976	0.00502723	639.01	670.694	3.16841	751.635	751.608	0.00268209	639.047	621.654	1.7393	347.322	342.456	0.486591	591.188	616.778	2.55898	709.25	696.455	1.27954
18	game	439.389	439.311	0.00782467	492.205	469.174	2.3031	557.21	625.744	6.85343	708.247	718.629	1.03813	490.096	503.277	1.31814	469.324	529.62	6.02963	629.051	698.378	6.93266	718.631	745.133	2.65019
19	game	353.436	339.048	1.43879	545.229	546.242	0.101375	616.137	630.192	1.40551	681.456	679.78	0.167538	614.949	566.243	4.87061	546.227	550.26	0.403252	630.687	623.043	0.764366	752.405	706.163	4.62428
22	game	267.47	268.396	0.0925828	344.027	344.005	0.00218853	632.156	657.221	2.50647	644.31	671.455	2.71451	561.061	538.584	2.24774	468.497	455.499	1.29977	581.003	615.664	3.46611	678.269	710.394	3.21249
23	game	638.102	635.415	0.2687	638.811	610.84	2.79712	629.71	649.793	2.00834	719.265	713.709	0.55566	678.919	673.948	0.4971	674.203	677.267	0.30636	603.432	643.067	3.9635	734.729	731.405	0.33235
24	game	688.861	660.081	2.87795	601.131	601.347	0.0216472	622.705	656.599	3.38944	777.766	694.803	8.29623	660.067	600.414	5.96523	623.309	684.872	6.15632	629.844	628.862	0.0982477	699.892	701.573	0.168151
25	game	486.789	486.754	0.00352819	525.486	496.211	2.92746	620.91	646.541	2.56314	704.551	698.24	0.631107	562.114	556.599	0.551597	593.982	607.496	1.35145	603.218	604.747	0.152921	698.213	679.634	1.85791
26	game	672.967	640.268	3.2699	617.028	615.042	0.198687	580.788	621.515	4.07273	726.349	696.716	2.96329	673.968	631.32	4.26485	606.727	609.87	0.314338	610.298	608.004	0.22941	746.031	692.351	5.36796
28	game	624.924	624.881	0.00431	695.676	642.546	5.31305	619.077	619.218	0.01414	771.427	731.391	4.00359	625.839	610.856	1.49833	678.926	654.545	2.43804	619.386	629.103	0.97173	742.249	688.15	5.40984
29	game	582.337	532.89	4.94474	605.427	582.982	2.2445	577.603	611.171	3.35683	690.69	690.689	0.00014	489.645	486.45	0.31958	536.573	575.568	3.89953	584.898	614.999	3.01014	690.429	693.368	0.29388
30	game	435.894	439.64	0.374544	639.034	625.617	1.34171	628.446	639.411	1.09652	662.285	661.618	0.0666571	473.801	444.116	2.96849	661.559	664.202	0.264336	512.458	421.288	9.11704	735.927	721.475	1.44525
31	game	327.778	377.711	4.99326	348.428	359.419	1.09912	564.475	585.317	2.0842	632.257	632.653	0.0396024	619.355	588.567	3.07883	509.003	482.403	2.66006	464.813	527.29	6.24768	690.692	650.425	4.02668
32	game	577.35	577.331	0.00189419	405.374	405.348	0.00253579	601.887	601.827	0.00598187	665.307	617.166	4.81415	578.409	598.356	1.99469	538.011	548.313	1.03023	601.3	600.041	0.125919	659.698	670.869	1.11718
33	game	330.977	339.84	0.88626	321.939	320.723	0.121559	648.977	661.539	1.25622	705.308	718.169	1.28614	727.296	695.16	3.21362	468.097	484.712	1.66146	632.727	681.706	4.89786	795.304	724.603	7.07012
34	game	444.385	441.66	0.27248	571.525	571.443	0.0082	604.811	604.842	0.00312	655.314	655.102	0.0212	538.539	576.259	3.77199	571.093	572.274	0.11809	588.628	561.538	2.70895	653.159	653.293	0.01347
35	game	657.129	631.599	2.55299	447.243	439.358	0.788423	557.034	594.221	3.71865	705.915	669.555	3.63608	631.819	603.791	2.80278	605.439	671.85	6.64112	593.149	604.088	1.09386	691.918	697.643	0.572551
Mean				1.51033			1.79029			2.75031			2.38472			2.9752			2.84627			2.67519			2.94036
Standard error				0.334669			0.448271			0.428998			0.491535			0.322508			0.435438			0.455409			0.540549
