# Supplementary material for: Validation of a Kinect V2 based rehabilitation game
Source: PLoS One. 2018 Aug 24;13(8):e0202338. doi: 10.1371/journal.pone.0202338 (PMC6108894; doi:10.1371/journal.pone.0202338)
Supplement: S3 Dataset — (XLSX) [file pone.0202338.s006.xlsx]

## Sheet: Sittingclose
		Left Hand Max Speed			Left Hand Mean Speed			Right Hand Max Speed			Right Hand Mean Speed
subject	type	Kinect(mm/s)	Vicon(mm/s)	difference(cm/s)	Kinect(mm/s)	Vicon(mm/s)	difference(cm/s)	Kinect(mm/s)	Vicon(mm/s)	difference(cm/s)	Kinect(mm/s)	Vicon(mm/s)	difference(cm/s)
2	sittingclose	2406.77	2439.55	3.27834	342.336	313.623	2.87133	2462.08	2376.09	8.59925	352.288	343.405	0.888268
4	sittingclose	2989.65	2999.47	0.981727	164.687	151.777	1.291	3035.7	3048.07	1.2368	221.024	204.753	1.62719
5	sittingclose	2336.61	2284.71	5.18986	343.81	298.862	4.49485	2502.81	2608.07	10.526	320.892	315.434	0.545786
6	sittingclose	2260.96	2275.32	1.43573	297.345	272.754	2.4591	1928.61	1878.07	5.0542	203.1	192.618	1.04817
7	sittingclose	2471.55	2459.49	1.20656	217.403	199.471	1.79321	2307.2	2302.33	0.487068	183.899	163.041	2.08588
8	sittingclose	2220.46	2107.55	11.2911	163.282	143.549	1.97327	1724.4	1621.54	10.286	167.353	149.172	1.81812
9	sittingclose	2145.36	2078.64	6.67209	194.029	183.252	1.07777	2137.21	2108.37	2.88408	167.904	143.324	2.45797
10	sittingclose	2072.46	2072.47	0.0011756	190.416	196.198	0.578155	1854.66	1821.63	3.30305	57.1797	52.5984	0.458131
11	sittingclose	2473.36	2473.89	0.053358	162.308	158.47	0.383823	2506.21	2492.71	1.34908	206.946	144.918	6.20279
12	sittingclose	2145.23	2463.79	31.8561	224.213	197.557	2.66564	1705.15	1718.4	1.32571	246.775	216.734	3.00404
13	sittingclose	2257.07	2453.47	19.6407	144.965	128.226	1.6739	2323.85	2318.62	0.5226	163.44	132.053	3.13866
14	sittingclose	2189.8	2009.29	18.0514	79.0216	78.8927	0.0128854	1549.92	1654.47	10.4548	211.767	180.139	3.16283
15	sittingclose	1681.03	1678.57	0.245482	108.548	102.22	0.632819	2078.25	2078.67	0.0421458	107.407	101.883	0.552396
16	sittingclose	1541.83	1730.38	18.8542	161.712	116.224	4.54873	2520.81	2359.68	16.1135	424.532	369.981	5.45512
17	sittingclose	2174.79	2195.19	2.0395	80.0753	47.9242	3.21511	1314.75	1309.69	0.506236	173.251	154.64	1.86114
18	sittingclose	1976.77	1973.55	0.322075	240.546	225.184	1.53616	1680.17	1483.94	19.6229	182.485	159.922	2.25625
19	sittingclose	761.513	757.948	0.356466	97.4781	92.4673	0.501085	1145.43	1152.13	0.670245	119.891	116.008	0.388279
22	sittingclose	3038.7	2860.02	17.8677	330.586	308.199	2.23866	3178.47	3267.75	8.9274	286.631	262.403	2.4228
23	sittingclose	2320.45	2233.8	8.66461	373.893	343.188	3.07045	2409.8	2384.25	2.55502	282.887	258.512	2.43746
24	sittingclose	2554.1	2456.94	9.71511	307.624	265.844	4.17801	3050.18	2955.43	9.47531	338.67	311.54	2.71302
25	sittingclose	1953.75	2016.99	6.32351	310.741	310.43	0.0311136	1617.66	1584.4	3.32581	224.67	217.38	0.729075
26	sittingclose	2397.69	2422.17	2.44818	383.016	330.999	5.20171	2512.41	2567.98	5.55661	390.561	371.527	1.90342
28	sittingclose	1376.78	1293.84	8.29402	117.222	85.1303	3.20913	2710.26	2659.86	5.04018	285.332	269.159	1.61727
29	sittingclose	2261.74	2219.83	4.19151	243.19	221.874	2.13161	2553.72	2571.92	1.82002	245.544	209.357	3.61871
30	sittingclose	2071.57	2060.6	1.09685	485.378	456.634	2.87447	1305.22	1305.32	0.00990337	179.983	156.601	2.3382
31	sittingclose	1879.97	1942.63	6.26574	163.788	170.26	0.64712	1609.78	1586.38	2.33956	182.616	170.399	1.22173
32	sittingclose	1424.09	1438.53	1.44496	82.6084	76.3823	0.622613	1023.72	1041.81	1.80878	99.0721	104.905	0.583289
33	sittingclose	2078.37	2097.71	1.93386	178.436	187.95	0.951423	1941.26	1869.8	7.14584	414.278	428.556	1.42776
34	sittingclose	2260.91	2287.92	2.70055	178.715	172.456	0.625912	1998.63	2030.7	3.20735	184.812	170.307	1.45046
35	sittingclose	1985.25	2058.15	7.28908	298.385	269.497	2.88887	2678.24	2744.14	6.59032	309.588	300.451	0.913676
Mean				6.65705			2.01266			5.02619			2.01093
SE				1.44624			0.269671			0.92544			0.256964

## Sheet: Sittingfar
		Left Hand Max Speed			Left Hand Mean Speed			Right Hand Max Speed			Right Hand Mean Speed
subject	type	Kinect(mm/s)	Vicon(mm/s)	difference(cm/s)	Kinect(mm/s)	Vicon(mm/s)	difference(cm/s)	Kinect(mm/s)	Vicon(mm/s)	difference(cm/s)	Kinect(mm/s)	Vicon(mm/s)	difference(cm/s)
2	sittingfar	2576.47	2581.72	0.524851	307.994	276.642	3.1352	2520.2	2510.7	0.950126	340.044	323.952	1.60922
4	sittingfar	2701.13	2672.17	2.89609	169.594	164.226	0.536725	2713.79	2692.44	2.13431	179.697	179.222	0.047493
5	sittingfar	2439.7	2429.72	0.997704	325.091	297.19	2.79009	2549.21	2535.63	1.35857	312.805	301.208	1.15976
6	sittingfar	1066.53	1145.31	7.87761	277.948	227.078	5.08695	286.055	270.033	1.60224	52.5502	46.0435	0.650668
7	sittingfar	2119.75	2153.35	3.36038	205.707	175.323	3.03834	1990.42	1984.52	0.590067	135.77	121.901	1.38692
8	sittingfar	322.795	339.571	1.67753	182.287	137.711	4.45754	973.233	897.238	7.59956	220.004	213.97	0.603469
9	sittingfar	2481.46	2535.76	5.42938	152.174	130.872	2.13022	2681.29	2529.55	15.174	183.884	152.717	3.11678
10	sittingfar	1942.07	1918.74	2.33341	138.882	103.586	3.52966	1193.98	1224.73	3.07495	221.653	212.923	0.872936
11	sittingfar	2091	2124.67	3.36705	260.077	208.618	5.14591	2276.39	2311.46	3.50678	241.721	198.873	4.28474
12	sittingfar	2217.02	2326.3	10.9279	86.3135	80.9003	0.541318	2124.13	2103.47	2.06605	241.672	237.792	0.387938
13	sittingfar	2359.67	2380	2.03259	215.243	206.471	0.87721	1841.55	1848.52	0.696613	169.321	126.871	4.245
14	sittingfar	2059.26	2071.86	1.26003	198.338	165.942	3.23955	2092.86	2073.71	1.91586	229.933	204.989	2.49446
15	sittingfar	2835.06	2879.94	4.48767	164.208	135.317	2.88911	2502.86	2432.14	7.0721	148.181	108.771	3.94106
16	sittingfar	1874.35	1840.62	3.37258	121.603	162.066	4.04636	1885.73	1855.01	3.07156	318.194	297.18	2.10138
17	sittingfar	2033.82	2047.06	1.32447	270.906	252.169	1.87371	1407.96	1386.2	2.17641	97.4485	74.9777	2.24709
18	sittingfar	1978.61	1983.56	0.494713	143.347	116.192	2.71546	2125.53	2106.21	1.93208	403.612	408.028	0.441595
19	sittingfar	1315.25	1300.79	1.44592	128.353	123.467	0.488666	2716.85	2684.48	3.23685	282.552	269.72	1.28314
22	sittingfar	1041.21	1001.51	3.96997	79.2044	80.4174	0.121301	1747.38	1615.7	13.1679	223.891	205.988	1.79028
23	sittingfar	3135.65	3114.69	2.09649	276.969	237.489	3.94796	2754.79	2713.95	4.08445	361.188	339.211	2.19772
24	sittingfar	2512.11	2516.65	0.454607	347.999	308.755	3.92441	2777.04	2673.98	10.3052	305.731	289.408	1.63236
25	sittingfar	2123.63	2095.95	2.76823	501.182	472.416	2.87655	1528.94	1524.49	0.445127	301.098	279.726	2.13718
26	sittingfar	2489.75	2389.63	10.0123	281.622	272.034	0.958811	2602.69	2601.98	0.0701675	350.407	348.546	0.186108
28	sittingfar	3041.91	2989.22	5.26915	275.494	257.861	1.76333	2156.34	2175.28	1.89424	180.651	274.208	9.35571
29	sittingfar	3166.92	3175.42	0.849664	240.006	209.8	3.02064	3124.84	3149.88	2.50398	307.462	276.927	3.05352
30	sittingfar	1165.65	1121.1	4.45405	127.363	110.829	1.65334	1459.21	1505.33	4.6124	162.671	167.641	0.496968
31	sittingfar	1735.37	1804.88	6.95084	176.622	178.598	0.197579	2069.92	2029.69	4.02238	313.158	298.486	1.46719
32	sittingfar	2887.94	2888.89	0.0950579	484.046	464.821	1.92248	2138.17	2093.63	4.4541	178.405	184.874	0.646969
33	sittingfar	2580.82	2582.18	0.135753	429.045	381.641	4.74041	1633.4	1384.87	24.8532	200.412	190.022	1.03902
34	sittingfar	1950.75	1970.96	2.02121	103.736	95.238	0.849823	2009.28	1947.37	6.19123	156.689	127.407	2.92825
35	sittingfar	336.648	410.504	7.3856	60.3634	61.2596	0.0896171	2682.52	2617.5	6.50208	294.722	279.952	1.47707
Mean				3.34242			2.41961			4.70882			1.97607
SE				0.525608			0.282071			0.992707			0.344058

## Sheet: Standingclose
		Left Hand Max Speed			Left Hand Mean Speed			Right Hand Max Speed			Right Hand Mean Speed
subject	type	Kinect(mm/s)	Vicon(mm/s)	difference(cm/s)	Kinect(mm/s)	Vicon(mm/s)	difference(cm/s)	Kinect(mm/s)	Vicon(mm/s)	difference(cm/s)	Kinect(mm/s)	Vicon(mm/s)	difference(cm/s)
2	standingclose	2197.11	2204.38	0.727415	381.55	338.624	4.2926	2499.48	2567.37	6.78941	352.497	343.726	0.877122
4	standingclose	3030.02	3117.2	8.71747	245.188	236.254	0.893371	2489.01	2459.57	2.94448	215.76	212.39	0.336991
5	standingclose	2473.77	2403.1	7.06696	386.447	346.579	3.98687	2505.58	2535.59	3.00108	368.023	343.259	2.47643
6	standingclose	530.607	557.376	2.67697	80.8787	89.6851	0.880636	1619.6	1586.9	3.26964	238.065	231.534	0.653133
7	standingclose	2368.06	2369.63	0.157302	156.292	155.311	0.0981084	2337.12	2328.48	0.863415	139.513	134.913	0.460058
8	standingclose	1710.82	1885.13	17.4307	154.046	145.861	0.81853	2023.21	2230.31	20.7099	171.477	149.862	2.16159
9	standingclose	2243.18	2222.91	2.02727	169.889	167.579	0.231032	2914.75	2953.51	3.87599	207.371	181.588	2.5783
10	standingclose	2395.6	2347.72	4.78888	158.784	143.318	1.54659	2231.36	2220.8	1.05634	315.252	285.975	2.92765
11	standingclose	1933.61	2009.67	7.60586	194.978	179.531	1.54464	2825.6	2842.6	1.69997	172.465	158.89	1.35749
12	standingclose	1663.98	1853.39	18.9414	323.174	308.238	1.49366	1572.65	1849.07	27.6421	115.427	117.908	0.248159
13	standingclose	2658.6	2665.57	0.697159	159.979	148.99	1.09891	2204.65	2138.48	6.61752	122.043	112.712	0.933061
14	standingclose	1583.44	1603.22	1.97818	151.406	135.245	1.61609	2419.39	2333.65	8.57451	358.097	271.929	8.61686
15	standingclose	1155.5	1255	9.95	230.644	212.908	1.77361	150.017	237.221	8.72039	38.9227	41.2181	0.22954
16	standingclose	1824.54	1821.11	0.343164	204.798	188.568	1.623	2410.57	2418.98	0.840437	290.405	285.68	0.47247
17	standingclose	2217.36	2122.77	9.45916	183.101	175.705	0.739677	2043.76	1797.65	24.6113	304.64	286.687	1.79523
18	standingclose	464.46	443.128	2.13319	113.151	118.059	0.490849	1407.83	1402.59	0.524007	428.409	418.844	0.95643
19	standingclose	943.928	1012.5	6.85736	81.9449	76.9211	0.502386	3190.05	3025.19	16.4862	272.008	260.373	1.16344
22	standingclose	3009.89	2965.46	4.44239	271.915	279.124	0.720944	2798.3	2839.71	4.14043	96.5071	125.168	2.86606
23	standingclose	2285.99	2078.26	20.7733	145.111	137.443	0.766752	2911.97	2799.11	11.2862	332.129	325.9	0.622865
24	standingclose	2680.88	2611.67	6.92028	351.683	322.22	2.94626	2804.27	2747.81	5.64591	312.925	301.106	1.1819
25	standingclose	1875.59	1741.93	13.3656	196.105	196.608	0.0503459	2224.93	2262.52	3.75872	441.022	409.61	3.14119
26	standingclose	2272.02	2395.14	12.3114	341.991	333.349	0.864258	2418.39	2348.71	6.96779	307.655	311.537	0.388249
28	standingclose	2521.57	2412.73	10.8837	303.543	294.163	0.938011	2552.41	2562.62	1.02124	214.47	207.294	0.717529
29	standingclose	2441.1	2366.43	7.46749	241.347	236.497	0.485046	2370.77	2534.66	16.3884	316.188	292.797	2.3391
30	standingclose	1933.52	1962.86	2.93421	431.22	352.618	7.86027	1546.13	1627.33	8.12004	279.263	231.007	4.82564
31	standingclose	2252.53	2060.89	19.1638	144.708	137.984	0.67244	2715.89	2743.23	2.73465	217.239	203.453	1.37859
32	standingclose	3409.4	3422.3	1.29	226.273	217.01	0.92631	3208.2	3074.5	13.37	398.92	368.914	3.00057
33	standingclose	2106	1919.07	18.6932	194.98	196.762	0.178146	3034.12	2955.78	7.83358	402.193	410.307	0.811385
34	standingclose	2295.39	2275.76	1.96283	197.573	181.648	1.59253	2332.87	2327.78	0.509241	175.63	160.258	1.53718
35	standingclose	2150.38	2093.18	5.71977	313.019	294.671	1.83483	2379.43	2370.97	0.845434	288.903	288.003	0.0899615
Mean				7.58288			1.44889			7.36161			1.70481
SE				1.19741			0.297414			1.36483			0.321006

## Sheet: Standingfar
		Left Hand Max Speed			Left Hand Mean Speed			Right Hand Max Speed			Right Hand Mean Speed
subject	type	Kinect(mm/s)	Vicon(mm/s)	difference(cm/s)	Kinect(mm/s)	Vicon(mm/s)	difference(cm/s)	Kinect(mm/s)	Vicon(mm/s)	difference(cm/s)	Kinect(mm/s)	Vicon(mm/s)	difference(cm/s)
2	standingfar	2148.75	2201.82	5.30653	270.773	248.486	2.22877	1991.01	2182.64	19.1629	259.095	266.923	0.782818
4	standingfar	2492.2	2503.81	1.16032	232.756	222.491	1.02651	2393.59	2406.68	1.30983	224.917	215.921	0.899598
5	standingfar	2779.76	2764.66	1.51003	359.88	325.58	3.43003	2886.77	2800.31	8.64628	343.145	322.648	2.04965
6	standingfar	1371.33	1350.78	2.05478	291.486	285.35	0.613623	1130.11	1210.02	7.99103	222.294	222.973	0.0679132
7	standingfar	2144.71	2085.79	5.89242	192.366	179.004	1.33619	2168.43	2216.47	4.80413	233.882	207.513	2.63697
8	standingfar	2770.56	2753.22	1.73417	172.863	172.964	0.0100644	2414.46	2472.92	5.8462	235.273	216.75	1.85224
9	standingfar	2591.18	2579.36	1.18177	146.352	133.838	1.2514	2462.93	2429.88	3.30478	169.195	153.74	1.54545
10	standingfar	2144.89	2174.56	2.9666	343.036	312.072	3.09643	1777.79	1761.93	1.58621	162.541	130.819	3.17228
11	standingfar	2280.31	2288.98	0.866604	326.414	304.277	2.21371	1554.64	1513.14	4.15053	257.256	228.65	2.86061
12	standingfar	1886.08	2004.1	11.8017	232.764	299.466	6.67025	1701.86	1732.58	3.07237	183.933	237.734	5.38006
13	standingfar	2877.1	2833.21	4.38879	186.195	181.329	0.486513	2066.86	2092.25	2.53955	188.931	172.478	1.64523
14	standingfar	2095.9	2112.5	1.65962	154.25	188.908	3.46579	1925.48	1946.49	2.10089	250.785	231.987	1.87984
15	standingfar	2748.23	2839.06	9.08373	288.485	265.342	2.3143	2941.21	2866.44	7.47635	237.084	216.785	2.02996
16	standingfar	1740.02	1662.35	7.76743	147.396	95.5417	5.18542	2008.76	2228.46	21.9699	295.371	278.579	1.67922
17	standingfar	1606.66	1586.11	2.0548	201.805	174.39	2.74151	1452.51	1550.61	9.81035	214.611	216.451	0.184063
18	standingfar	1364.45	1497.15	13.2707	195.377	183.961	1.14169	2500.52	2645.26	14.474	361.174	327.593	3.35808
19	standingfar	1485.91	1460.99	2.49165	156.01	148.535	0.747578	2789.49	2779.36	1.01264	379.015	398.111	1.90962
22	standingfar	2445.98	2476.92	3.09384	223.596	211.931	1.16658	3253.18	3249.24	0.394827	419.888	400.417	1.94716
23	standingfar	1795.12	1834.16	3.90391	139.131	139.556	0.042523	2521.74	2542.66	2.09247	359.275	337.229	2.20459
24	standingfar	2560.8	2623.41	6.26138	347.955	315.13	3.28246	2392.76	2495.65	10.2888	281.223	270.604	1.06186
25	standingfar	510.942	446.655	6.42867	101.257	101.323	0.00652584	2345.86	2433.8	8.79376	254.774	270.361	1.55877
26	standingfar	2306.21	2541.33	23.5111	325.725	291.264	3.44611	2637.53	2432.22	20.5303	296.191	287.436	0.875496
28	standingfar	2912.55	2921.57	0.901812	313.059	323.536	1.04772	2444.74	2429.42	1.53185	281.84	308.128	2.62875
29	standingfar	2698.3	2638.27	6.00323	261.563	291.103	2.95409	2213.78	2394.79	18.1014	271.426	260.068	1.13574
30	standingfar	2706.7	2800.97	9.42633	389.771	358.288	3.14831	1380.72	1454.33	7.36085	99.7626	143.811	4.40479
31	standingfar	1535.82	1377.01	15.8807	137.456	143.566	0.610986	1819.72	1962.02	14.2297	257.506	267.342	0.983571
32	standingfar	2696.76	2712.64	1.58782	177.633	172.277	0.53558	3247.59	3187.43	6.01654	437.287	432.797	0.448986
33	standingfar	2780.69	2894.24	11.3556	353.297	293.943	5.93537	2755.62	2596.16	15.9456	166.383	229.587	6.32035
34	standingfar	2681.38	2722.92	4.15378	225.322	218.11	0.72118	2086.27	2113.75	2.74758	194.874	176.908	1.79663
35	standingfar	1529.22	1424.61	10.4611	145.835	133.338	1.24971	2569.49	2279.77	28.972	290.401	272.794	1.76072
Mean				5.9387			2.07023			8.54212			2.03537
SE				0.986578			0.326976			1.2022			0.265858

## Sheet: Standingstep
		Left Hand Max Speed			Left Hand Mean Speed			Right Hand Max Speed			Right Hand Mean Speed
subject	type	Kinect(mm/s)	Vicon(mm/s)	difference(cm/s)	Kinect(mm/s)	Vicon(mm/s)	difference(cm/s)	Kinect(mm/s)	Vicon(mm/s)	difference(cm/s)	Kinect(mm/s)	Vicon(mm/s)	difference(cm/s)
2	standingstep	2588.84	2552.98	3.58538	386.182	382.204	0.397866	2068.6	2079.37	1.07765	365.981	388.59	2.26096
4	standingstep	2517.36	2514.3	0.306088	224.878	221.766	0.311165	2207.4	2195.9	1.15001	271.217	265.344	0.587286
5	standingstep	2936.42	2908.82	2.76022	427.028	392.842	3.41856	2601.19	2441.53	15.9654	413.041	405.397	0.764425
6	standingstep	1009.05	992.111	1.69395	141.5	141.761	0.0261083	964.282	1031.87	6.75903	192.762	176.522	1.62403
7	standingstep	2664.49	2673.78	0.928702	392.287	375.082	1.72058	2597.57	2584.17	1.3404	317.067	289.485	2.75818
8	standingstep	2273.29	2218.37	5.49159	200.82	195.265	0.555486	2182.31	2242.52	6.02093	233.789	232.903	0.0886372
9	standingstep	3042.72	3219.08	17.6357	258.269	249.621	0.864788	2465.15	2448.54	1.66051	314.058	293.624	2.04333
10	standingstep	2185.14	2231.57	4.64266	245.68	211.856	3.38241	2093.11	2048.55	4.456	380.257	329.388	5.08696
11	standingstep	2175.01	2287.11	11.2098	291.42	268.814	2.26063	2350.73	2343.26	0.746987	339.757	320.191	1.95658
12	standingstep	725.894	733.855	0.796073	161.882	162.757	0.0875578	1245.89	1179.21	6.66741	345.108	352.721	0.761264
13	standingstep	3015.48	3039.29	2.38061	328.121	301.175	2.69455	2426.99	2405.78	2.12081	273.878	257.909	1.59693
14	standingstep	646.363	642.414	0.394884	147.074	151.985	0.491061	1277.7	1274.19	0.350858	285.257	285.677	0.0420137
15	standingstep	2609.6	2793.2	18.36	385.362	364.752	2.06098	2302.3	2515.5	21.32	258.371	250.636	0.77345
16	standingstep	2962.32	3096.61	13.4293	470.333	463.398	0.693497	2793.89	2849.19	5.53041	397.96	392.573	0.538653
17	standingstep	2167.1	2158.64	0.845985	275.875	277.989	0.211328	2165.27	2213.65	4.83763	330.714	323.297	0.741758
18	standingstep	2214.56	1995.54	21.9024	642.189	643.028	0.0839334	1367.44	1426.86	5.94138	282.284	281.992	0.0291825
19	standingstep	653.882	633.977	1.99046	151.471	165.961	1.44902	1521.38	1510.3	1.10771	315.284	338.333	2.3049
22	standingstep	826.287	750.66	7.56269	124.134	119.493	0.464075	2782.33	2859.46	7.71235	345.471	361.405	1.5934
23	standingstep	2119.63	2112.69	0.694532	592.584	580.877	1.17076	2675.29	2673.21	0.207785	557.114	532.811	2.43029
24	standingstep	2499.62	2410.15	8.94668	402.742	363.548	3.91938	1899.21	1918.98	1.97684	363.276	373.547	1.02702
25	standingstep	3438.99	3428.27	1.07199	483.489	487.176	0.368662	1401.14	1355.73	4.54036	228.452	207.351	2.11005
26	standingstep	2856.52	2898.33	4.18138	391.244	408.661	1.74171	2367.68	2362.51	0.516839	372.451	399.403	2.69513
28	standingstep	2548.67	2483.07	6.56053	324.259	332.137	0.787835	2946.1	2925.44	2.06612	334.027	272.443	6.15838
29	standingstep	2514.43	2466.33	4.80975	785.582	865.87	8.02885	2804.31	2829.07	2.47659	657.503	657.812	0.0309512
30	standingstep	2326.4	2375.06	4.86594	298.049	262.056	3.59924	1637.93	1612.63	2.52947	313.81	306.177	0.763306
31	standingstep	465.024	364.141	10.0884	120.011	122.066	0.205539	1955.87	1943.96	1.1918	315.061	303.96	1.11015
32	standingstep	3185.91	3239.57	5.36608	804.715	806.176	0.146013	2308.37	2222	8.63658	437.533	436.518	0.101476
33	standingstep	2722.72	2586.29	13.6435	418.025	457.093	3.9068	2952.82	2761.43	19.1392	461.566	422.416	3.91497
34	standingstep	2181.59	2295.49	11.3901	278.116	251.115	2.7001	2175.08	2161.18	1.38992	281.589	260.709	2.08799
35	standingstep	2004.6	2097.21	9.26141	252.918	244.484	0.843479	2282.86	2220.19	6.26653	404.426	366.749	3.76769
Mean				6.55989			1.61973			4.85679			1.72498
SE				1.11023			0.331168			1.01306			0.274816

## Sheet: Game
		Left Hand Max Speed			Left Hand Mean Speed			Right Hand Max Speed			Right Hand Mean Speed
subject	type	Kinect(mm/s)	Vicon(mm/s)	difference(cm/s)	Kinect(mm/s)	Vicon(mm/s)	difference(cm/s)	Kinect(mm/s)	Vicon(mm/s)	difference(cm/s)	Kinect(mm/s)	Vicon(mm/s)	difference(cm/s)
2	game	2679.65	2484.98	19.4668	510.572	585.753	7.51813	3400.41	3275.62	12.4791	601.682	631.69	3.00079
4	game	1473.74	1344.32	12.9415	245.273	248.52	0.324721	1753.48	1851	9.75166	214.662	207.69	0.697273
5	game	2472.67	2457.43	1.52449	567.312	614.092	4.67795	3333.25	3333.86	0.0610041	655.826	709.299	5.34726
6	game	2106.7	1990.5	11.62	373.637	397.224	2.35868	2327.5	2449.1	12.16	402.532	415.168	1.26362
7	game	1971.06	1968.81	0.224266	292.459	285.791	0.666816	2263.9	2239.45	2.44441	346.336	290.734	5.56022
8	game	2324.43	2370.64	4.62075	244.176	236.797	0.737895	2502.67	2502.02	0.0650911	245.128	235.877	0.925132
9	game	1271.79	1216.2	5.55809	401.725	380.967	2.07587	1503.15	1545.52	4.23694	379.623	377.46	0.21637
10	game	1267.85	1223.88	4.39721	301.99	302.05	0.00599627	2025.43	2190.21	16.4775	577.168	530.825	4.63431
11	game	2635.45	2607.2	2.82514	402.354	364.221	3.81329	2789.6	2780.58	0.901965	397.365	361.968	3.5397
12	game	2360.89	2083.21	27.7684	246.257	238.924	0.733284	2118.61	2027.29	9.13184	373.495	380.453	0.695824
13	game	1829.85	1752.17	7.7677	261.405	227.2	3.4205	2439	2643.51	20.4511	389.789	360.965	2.88241
14	game	1789.6	1795.5	0.59	241.239	232.423	0.88159	2286.5	2592.1	30.56	122.749	117.477	0.52713
15	game	2917.03	3124.65	20.7621	307.241	299.312	0.79289	2316.08	2136.2	17.9879	230.835	174.969	5.58659
16	game	1473.76	1340.21	13.3544	274.865	328.62	5.37548	2290.48	2115.65	17.4836	452.62	486.47	3.38502
17	game	1627.13	1275.14	35.1988	327.337	295.91	3.1427	1628.52	1564.91	6.36155	196.435	194.116	0.231894
18	game	983.814	1074.27	9.0459	296.096	337.644	4.15474	1865.24	1768.02	9.72248	284.24	326.92	4.26808
19	game	2054.91	2041.34	1.3567	329.807	282.305	4.75023	2649.05	2651.72	0.267047	559.4	514.297	4.51029
22	game	1356.89	1371.45	1.4557	95.2224	100.476	0.525374	2102.21	2121.5	1.92893	302.911	319.844	1.6933
23	game	2115.12	2143.01	2.78841	298.935	303.241	0.430668	2533.5	2194.24	33.926	446.237	471.518	2.52807
24	game	2641.71	2636.24	0.547055	548.465	653.059	10.4594	3227.78	3112.56	11.5227	566.626	695.524	12.8898
25	game	1493.21	1552.67	5.94554	295.068	327.112	3.20443	1655.25	1556.97	9.82775	333.869	387.579	5.37103
26	game	2636.54	2589.27	4.72674	515.107	603.058	8.79514	2803.8	2838.17	3.43646	654.233	686.372	3.21385
28	game	3006.1	3082.38	7.62774	480.941	461.249	1.96922	3198.3	3179.47	1.88326	538.013	495.048	4.2965
29	game	2088.77	2171.82	8.30447	461.512	512.27	5.07583	2316.22	2295.76	2.04581	301.556	308.482	0.692599
30	game	1648.28	1529.89	11.8389	519.975	380.399	13.9577	1430.88	1388.95	4.1934	422.567	435.884	1.33174
31	game	1235.69	1163.79	7.18942	150.24	168.812	1.85723	1396.34	1185.61	21.0723	369.511	362.95	0.656162
32	game	1772.02	1742.2	2.98268	192.27	164.897	2.73725	2112.37	2123.29	1.09212	332.527	486.856	15.4329
33	game	2425.21	2448.38	2.31764	416.843	488.528	7.16857	2646.41	2547.74	9.86687	244.954	328.331	8.33766
34	game	1476.88	1491.89	1.5002	230.524	226.987	0.353705	1451.6	1458.15	0.655135	368.587	339.676	2.89109
35	game	1780.14	1833.42	5.32749	439.971	421.349	1.86215	2538.64	2615.59	7.69482	623.773	653.196	2.94233
Mean				8.05247			3.46091			9.32296			3.65163
SE				1.57177			0.629762			1.68591			0.66189
